# Supplementary material for: [(Z)-N-(4-Chloro­phen­yl)-O-methyl­thio­carbamato-κS](triphenyl­phosphine-κP)gold(I)
Source: Acta Crystallogr Sect E Struct Rep Online. 2009 Nov 28;65(Pt 12):m1700. doi: 10.1107/S1600536809050454 (PMC2972176; doi:10.1107/S1600536809050454)
Supplement: Supplementary file 1 [file e-65-m1700-sup1.cif]

##############################################################################
###                                                                        ###
###        Electronic paper (Acta Crystallographica Section E)             ###
###                                                                        ###
##############################################################################
#                                                                            #
# This CIF contains the data in a paper accepted for publication in Acta     #
# Crystallographica Section E. It conforms to the requirements of Notes      #
# for Authors for Section E, and has been peer reviewed under the auspices   #
# of the IUCr Commission on Journals.                                        #
#                                                                            #
# Full details of the Crystallographic Information File format               #
# are given in the paper "The Crystallographic Information File (CIF):       #
# a New Standard Archive File for Crystallography" by S. R. Hall, F. H.      #
# Allen and I. D. Brown [Acta Cryst. (1991), A47, 655-685].                  #
#                                                                            #
# The current version of the core CIF dictionary is obtainable from          #
# ftp://ftp.iucr.org/pub/cif_core.dic. The current version number is 2.4.    #
#                                                                            #
# Software is freely available for graphical display of the structure(s) in  #
# this CIF.  For information consult the CIF home page http://www.iucr.org/  #
# cif/home.html                                                              #
#                                                                            #
# This file may be used for bona fide research purposes within the           #
# scientific community so long as proper attribution is given to the journal # 
# article from which it was obtained.                                        #
#                                                                            #
##############################################################################
                                             
data_global
_audit_creation_method     SHELXL-97
_journal_date_recd_electronic     2009-11-15
_journal_date_accepted     2009-11-24
_journal_name_full     'Acta Crystallographica, Section E'
_journal_year     2009
_journal_volume     65
_journal_issue     12
_journal_page_first     m1700
_journal_page_last     m1700
_journal_paper_category     QM
_journal_coeditor_code     HY2256
_publ_contact_author_name     'Edward RT Tiekink'
_publ_contact_author_address
;
Department of Chemistry
University of Malaya
50603 Kuala Lumpur
Malaysia
;
_publ_contact_author_email
;
edward.tiekink@gmail.com
;
_publ_contact_author_fax     ' +60 3 7967 4193 '
_publ_contact_author_phone     ' +60 3 7967 6775 '
_publ_section_title
;\
[(<i>Z</i>)-<i>N</i>-(4-Chlorophenyl)-<i>O</i>-methylthiocarbamato-\k<i>S</i>]\
(triphenylphosphine-\k<i>P</i>)gold(I)
;
loop_
    _publ_author_name
    _publ_author_footnote
    _publ_author_address
    'Tadbuppa, Primjira P.' .
;
Department of Chemistry
National University of Singapore
Singapore 117543
;
    'Tiekink, Edward R. T.' .
;
Department of Chemistry
University of Malaya
50603 Kuala Lumpur
Malaysia
;
data_I
_audit_creation_method     SHELXL-97
_chemical_name_systematic
;
[(<i>Z</i>)-<i>N</i>-(4-Chlorophenyl)-<i>O</i>-methylthiocarbamato-
\k<i>S</i>](triphenylphosphine-\k<i>P</i>)gold(I)
;
_chemical_name_common     ?
_chemical_formula_moiety     'C26 H22 Au Cl N O P S'
_chemical_formula_sum     'C26 H22 Au Cl N O P S'
_chemical_formula_iupac     '[Au (C8 H7 Cl N O S) (C18 H15 P)]'
_chemical_formula_weight     659.89
_chemical_melting_point     ?
_symmetry_cell_setting     Monoclinic
_symmetry_space_group_name_H-M     'P 21/n'
_symmetry_space_group_name_Hall     '-P 2yn'
loop_
    _symmetry_equiv_pos_as_xyz
    'x, y, z'
    '-x+1/2, y+1/2, -z+1/2'
    '-x, -y, -z'
    'x-1/2, -y-1/2, z-1/2'
_cell_length_a     9.1781(6)
_cell_length_b     17.5679(12)
_cell_length_c     15.5384(11)
_cell_angle_alpha     90
_cell_angle_beta     104.156(2)
_cell_angle_gamma     90
_cell_volume     2429.3(3)
_cell_formula_units_Z     4
_cell_measurement_reflns_used     4456
_cell_measurement_theta_min     2.3
_cell_measurement_theta_max     25.0
_cell_measurement_temperature     223(2)
_exptl_crystal_description     block
_exptl_crystal_colour     colourless
_exptl_crystal_size_max     0.11
_exptl_crystal_size_mid     0.10
_exptl_crystal_size_min     0.07
_exptl_crystal_density_diffrn     1.804
_exptl_crystal_density_meas     ?
_exptl_crystal_density_method     'not measured'
_exptl_crystal_F_000     1280
_exptl_absorpt_coefficient_mu     6.337
_exptl_absorpt_correction_type     'multi-scan'
_exptl_absorpt_process_details     '(SADABS; Bruker, 2001)'
_exptl_absorpt_correction_T_min     0.363
_exptl_absorpt_correction_T_max     1.000
_diffrn_ambient_temperature     223(2)
_diffrn_radiation_type     MoK\a
_diffrn_radiation_wavelength     0.71069
_diffrn_radiation_source     'fine-focus sealed tube'
_diffrn_radiation_monochromator     graphite
_diffrn_measurement_device_type     'Bruker SMART APEX CCD'
_diffrn_measurement_method     '\f and \w scans'
_diffrn_detector_area_resol_mean     ?
_diffrn_reflns_number     17091
_diffrn_reflns_av_R_equivalents     0.042
_diffrn_reflns_av_sigmaI/netI     0.048
_diffrn_reflns_theta_min     1.8
_diffrn_reflns_theta_max     27.5
_diffrn_reflns_theta_full     27.5
_diffrn_measured_fraction_theta_max     0.999
_diffrn_measured_fraction_theta_full     0.999
_diffrn_reflns_limit_h_min     -11
_diffrn_reflns_limit_h_max     10
_diffrn_reflns_limit_k_min     -22
_diffrn_reflns_limit_k_max     22
_diffrn_reflns_limit_l_min     -20
_diffrn_reflns_limit_l_max     14
_diffrn_standards_number     0
_diffrn_standards_interval_count     ?
_diffrn_standards_interval_time     ?
_diffrn_standards_decay_%     0
_reflns_number_total     5570
_reflns_number_gt     4526
_reflns_threshold_expression     I>2\s(I)
_refine_ls_structure_factor_coef     Fsqd
_refine_ls_matrix_type     full
_refine_ls_R_factor_all     0.041
_refine_ls_R_factor_gt     0.029
_refine_ls_wR_factor_gt     0.067
_refine_ls_wR_factor_ref     0.090
_refine_ls_goodness_of_fit_ref     1.06
_refine_ls_restrained_S_all     1.06
_refine_ls_number_reflns     5570
_refine_ls_number_parameters     290
_refine_ls_number_restraints     0
_refine_ls_hydrogen_treatment     constr
_refine_ls_weighting_scheme     calc
_refine_ls_weighting_details
                'calc w=1/[\s^2^(Fo^2^)+(0.0462P)^2^P] where P=(Fo^2^+2Fc^2^)/3'
_atom_sites_solution_hydrogens     geom
_atom_sites_solution_primary     direct
_atom_sites_solution_secondary     difmap
_refine_ls_shift/su_max     0.001
_refine_ls_shift/su_mean     0.000
_refine_diff_density_max     1.17
_refine_diff_density_min     -0.62
_refine_ls_extinction_method     none
_refine_ls_extinction_coef     ?
loop_
    _atom_type_symbol
    _atom_type_description
    _atom_type_scat_dispersion_real
    _atom_type_scat_dispersion_imag
    _atom_type_scat_source
    'C' 'C' 0.0033 0.0016
                         'International Tables Vol C Tables 4.2.6.8 and 6.1.1.4'
    'H' 'H' 0.0000 0.0000
                         'International Tables Vol C Tables 4.2.6.8 and 6.1.1.4'
    'Au' 'Au' -2.0133 8.8022
                         'International Tables Vol C Tables 4.2.6.8 and 6.1.1.4'
    'N' 'N' 0.0061 0.0033
                         'International Tables Vol C Tables 4.2.6.8 and 6.1.1.4'
    'P' 'P' 0.1023 0.0942
                         'International Tables Vol C Tables 4.2.6.8 and 6.1.1.4'
    'S' 'S' 0.1246 0.1234
                         'International Tables Vol C Tables 4.2.6.8 and 6.1.1.4'
    'Cl' 'Cl' 0.1484 0.1585
                         'International Tables Vol C Tables 4.2.6.8 and 6.1.1.4'
    'O' 'O' 0.0106 0.0060
                         'International Tables Vol C Tables 4.2.6.8 and 6.1.1.4'
_computing_data_collection     'SMART (Bruker, 2007)'
_computing_cell_refinement     'SAINT (Bruker, 2007)'
_computing_data_reduction     'SAINT (Bruker, 2007)'
_computing_structure_solution
                            'PATTY in DIRDIF92 (Beurskens <i>et al.</i>,  1992)'
_computing_structure_refinement     'SHELXL97 (Sheldrick, 2008)'
_computing_molecular_graphics     'DIAMOND (Brandenburg, 1999)'
_computing_publication_material     'publCIF (Westrip, 2009)'
loop_
    _atom_site_type_symbol
    _atom_site_label
    _atom_site_fract_x
    _atom_site_fract_y
    _atom_site_fract_z
    _atom_site_U_iso_or_equiv
    _atom_site_adp_type
    _atom_site_calc_flag
    _atom_site_refinement_flags
    _atom_site_occupancy
    _atom_site_disorder_assembly
    _atom_site_disorder_group
    Au Au 0.14582(2) 0.203115(10) 0.426452(12) 0.02944(8) Uani d . 1 . .
    Cl Cl1 0.2539(2) -0.28046(9) 0.29800(15) 0.0761(6) Uani d . 1 . .
    S S1 0.19317(16) 0.07649(7) 0.40658(8) 0.0372(3) Uani d . 1 . .
    P P1 0.08624(13) 0.32352(7) 0.45280(8) 0.0265(3) Uani d . 1 . .
    O O1 0.2450(4) 0.10253(19) 0.5758(2) 0.0342(8) Uani d . 1 . .
    N N1 0.2656(4) -0.0229(2) 0.5444(3) 0.0352(9) Uani d . 1 . .
    C C1 0.2379(5) 0.0450(3) 0.5172(3) 0.0303(10) Uani d . 1 . .
    C C2 0.2605(5) -0.0827(3) 0.4832(3) 0.0350(11) Uani d . 1 . .
    C C3 0.1251(5) -0.1125(3) 0.4349(3) 0.0378(12) Uani d . 1 . .
    H H3 0.0343 -0.0911 0.4410 0.045 Uiso calc R 1 . .
    C C4 0.1222(6) -0.1735(3) 0.3779(4) 0.0428(13) Uani d . 1 . .
    H H4 0.0304 -0.1931 0.3443 0.051 Uiso calc R 1 . .
    C C5 0.2552(7) -0.2045(3) 0.3715(5) 0.0461(14) Uani d . 1 . .
    C C6 0.3906(7) -0.1768(3) 0.4203(5) 0.0507(16) Uani d . 1 . .
    H H6 0.4809 -0.1996 0.4153 0.061 Uiso calc R 1 . .
    C C7 0.3939(6) -0.1165(3) 0.4754(4) 0.0434(13) Uani d . 1 . .
    H H7 0.4866 -0.0976 0.5084 0.052 Uiso calc R 1 . .
    C C8 0.2730(7) 0.0813(4) 0.6684(3) 0.0519(15) Uani d . 1 . .
    H H8A 0.1966 0.0456 0.6762 0.078 Uiso calc R 1 . .
    H H8B 0.2699 0.1263 0.7040 0.078 Uiso calc R 1 . .
    H H8C 0.3712 0.0576 0.6870 0.078 Uiso calc R 1 . .
    C C9 0.1409(5) 0.3443(3) 0.5711(3) 0.0295(10) Uani d . 1 . .
    C C10 0.2879(6) 0.3272(3) 0.6162(4) 0.0466(14) Uani d . 1 . .
    H H10 0.3539 0.3047 0.5859 0.056 Uiso calc R 1 . .
    C C11 0.3363(7) 0.3434(4) 0.7058(4) 0.0535(16) Uani d . 1 . .
    H H11 0.4351 0.3316 0.7368 0.064 Uiso calc R 1 . .
    C C12 0.2396(7) 0.3768(3) 0.7492(4) 0.0471(14) Uani d . 1 . .
    H H12 0.2730 0.3885 0.8099 0.057 Uiso calc R 1 . .
    C C13 0.0944(6) 0.3936(3) 0.7049(4) 0.0436(13) Uani d . 1 . .
    H H13 0.0283 0.4159 0.7352 0.052 Uiso calc R 1 . .
    C C14 0.0462(6) 0.3773(3) 0.6154(3) 0.0326(11) Uani d . 1 . .
    H H14 -0.0528 0.3892 0.5848 0.039 Uiso calc R 1 . .
    C C15 0.1717(5) 0.3984(2) 0.4012(3) 0.0267(9) Uani d . 1 . .
    C C16 0.1530(5) 0.3965(3) 0.3101(3) 0.0323(10) Uani d . 1 . .
    H H16 0.0989 0.3563 0.2770 0.039 Uiso calc R 1 . .
    C C17 0.2129(6) 0.4530(3) 0.2673(3) 0.0358(11) Uani d . 1 . .
    H H17 0.1990 0.4513 0.2053 0.043 Uiso calc R 1 . .
    C C18 0.2926(6) 0.5118(3) 0.3152(4) 0.0382(12) Uani d . 1 . .
    H H18 0.3328 0.5506 0.2862 0.046 Uiso calc R 1 . .
    C C19 0.3131(6) 0.5133(3) 0.4061(4) 0.0382(12) Uani d . 1 . .
    H H19 0.3684 0.5530 0.4393 0.046 Uiso calc R 1 . .
    C C20 0.2532(5) 0.4570(3) 0.4485(3) 0.0344(11) Uani d . 1 . .
    H H20 0.2681 0.4586 0.5105 0.041 Uiso calc R 1 . .
    C C21 -0.1136(5) 0.3406(3) 0.4161(3) 0.0259(9) Uani d . 1 . .
    C C22 -0.2118(6) 0.2803(3) 0.4140(4) 0.0425(13) Uani d . 1 . .
    H H22 -0.1735 0.2315 0.4309 0.051 Uiso calc R 1 . .
    C C23 -0.3653(6) 0.2911(3) 0.3874(5) 0.0500(15) Uani d . 1 . .
    H H23 -0.4307 0.2499 0.3868 0.060 Uiso calc R 1 . .
    C C24 -0.4224(6) 0.3617(3) 0.3618(4) 0.0421(13) Uani d . 1 . .
    H H24 -0.5268 0.3689 0.3428 0.051 Uiso calc R 1 . .
    C C25 -0.3268(6) 0.4219(3) 0.3641(3) 0.0361(11) Uani d . 1 . .
    H H25 -0.3664 0.4705 0.3470 0.043 Uiso calc R 1 . .
    C C26 -0.1724(5) 0.4122(3) 0.3913(3) 0.0312(10) Uani d . 1 . .
    H H26 -0.1079 0.4540 0.3930 0.037 Uiso calc R 1 . .
loop_
    _atom_site_aniso_label
    _atom_site_aniso_U_11
    _atom_site_aniso_U_22
    _atom_site_aniso_U_33
    _atom_site_aniso_U_12
    _atom_site_aniso_U_13
    _atom_site_aniso_U_23
    Au 0.03688(12) 0.02458(11) 0.02522(11) 0.00819(7) 0.00444(8) 0.00001(7)
    Cl1 0.0969(14) 0.0355(8) 0.1131(17) -0.0060(8) 0.0587(13) -0.0165(9)
    S1 0.0577(8) 0.0266(6) 0.0267(6) 0.0125(6) 0.0092(6) 0.0013(5)
    P1 0.0296(6) 0.0242(6) 0.0250(6) 0.0058(5) 0.0050(5) -0.0002(5)
    O1 0.0384(18) 0.0375(19) 0.0250(18) 0.0022(15) 0.0045(14) 0.0035(15)
    N1 0.032(2) 0.037(2) 0.037(2) 0.0053(17) 0.0106(18) 0.0114(19)
    C1 0.028(2) 0.036(3) 0.027(3) 0.0034(19) 0.007(2) 0.003(2)
    C2 0.035(3) 0.028(2) 0.043(3) 0.003(2) 0.013(2) 0.012(2)
    C3 0.033(3) 0.034(3) 0.051(3) 0.004(2) 0.018(2) 0.008(2)
    C4 0.038(3) 0.035(3) 0.058(4) -0.003(2) 0.016(3) 0.003(3)
    C5 0.056(4) 0.026(3) 0.065(4) 0.001(2) 0.030(3) 0.006(2)
    C6 0.047(3) 0.032(3) 0.081(5) 0.014(2) 0.033(3) 0.011(3)
    C7 0.032(3) 0.040(3) 0.061(4) 0.006(2) 0.019(3) 0.015(3)
    C8 0.064(4) 0.066(4) 0.021(3) 0.003(3) 0.002(3) 0.001(3)
    C9 0.038(3) 0.024(2) 0.025(2) 0.0043(19) 0.004(2) 0.0020(18)
    C10 0.043(3) 0.056(4) 0.036(3) 0.021(3) 0.000(2) -0.006(3)
    C11 0.053(4) 0.067(4) 0.033(3) 0.017(3) -0.005(3) -0.002(3)
    C12 0.067(4) 0.043(3) 0.025(3) 0.001(3) -0.002(3) -0.003(2)
    C13 0.056(3) 0.045(3) 0.033(3) 0.003(3) 0.015(3) -0.005(2)
    C14 0.036(3) 0.034(3) 0.027(3) 0.001(2) 0.008(2) -0.001(2)
    C15 0.027(2) 0.023(2) 0.031(2) 0.0050(17) 0.0086(19) -0.0006(19)
    C16 0.036(3) 0.029(2) 0.030(3) 0.003(2) 0.004(2) -0.001(2)
    C17 0.040(3) 0.039(3) 0.029(3) 0.006(2) 0.011(2) 0.003(2)
    C18 0.037(3) 0.030(3) 0.049(3) 0.001(2) 0.014(2) 0.004(2)
    C19 0.038(3) 0.033(3) 0.043(3) -0.003(2) 0.011(2) -0.003(2)
    C20 0.041(3) 0.032(3) 0.027(3) 0.005(2) 0.003(2) -0.003(2)
    C21 0.027(2) 0.030(2) 0.019(2) 0.0047(18) 0.0020(18) 0.0013(18)
    C22 0.042(3) 0.029(3) 0.050(3) 0.001(2) -0.003(3) 0.011(2)
    C23 0.037(3) 0.050(4) 0.061(4) -0.008(2) 0.008(3) 0.011(3)
    C24 0.033(3) 0.055(4) 0.038(3) 0.006(2) 0.008(2) 0.000(3)
    C25 0.041(3) 0.032(3) 0.033(3) 0.012(2) 0.004(2) -0.001(2)
    C26 0.033(3) 0.030(2) 0.029(3) 0.0040(19) 0.007(2) -0.002(2)
loop_
    _geom_bond_atom_site_label_1
    _geom_bond_atom_site_label_2
    _geom_bond_site_symmetry_2
    _geom_bond_distance
    _geom_bond_publ_flag
    Au S1 . 2.3018(12) y
    Au P1 . 2.2473(12) y
    Cl1 C5 . 1.755(6) ?
    S1 C1 . 1.756(5) ?
    P1 C21 . 1.808(4) ?
    P1 C15 . 1.815(5) ?
    P1 C9 . 1.820(5) ?
    O1 C1 . 1.352(6) ?
    O1 C8 . 1.447(6) ?
    N1 C1 . 1.271(6) ?
    N1 C2 . 1.409(7) ?
    C2 C3 . 1.387(7) ?
    C2 C7 . 1.393(7) ?
    C3 C4 . 1.387(8) ?
    C3 H3 . 0.9400 ?
    C4 C5 . 1.362(8) ?
    C4 H4 . 0.9400 ?
    C5 C6 . 1.377(9) ?
    C6 C7 . 1.357(8) ?
    C6 H6 . 0.9400 ?
    C7 H7 . 0.9400 ?
    C8 H8A . 0.9700 ?
    C8 H8B . 0.9700 ?
    C8 H8C . 0.9700 ?
    C9 C14 . 1.363(7) ?
    C9 C10 . 1.393(7) ?
    C10 C11 . 1.384(8) ?
    C10 H10 . 0.9400 ?
    C11 C12 . 1.370(8) ?
    C11 H11 . 0.9400 ?
    C12 C13 . 1.374(8) ?
    C12 H12 . 0.9400 ?
    C13 C14 . 1.381(7) ?
    C13 H13 . 0.9400 ?
    C14 H14 . 0.9400 ?
    C15 C20 . 1.375(6) ?
    C15 C16 . 1.384(6) ?
    C16 C17 . 1.383(7) ?
    C16 H16 . 0.9400 ?
    C17 C18 . 1.375(7) ?
    C17 H17 . 0.9400 ?
    C18 C19 . 1.380(7) ?
    C18 H18 . 0.9400 ?
    C19 C20 . 1.375(7) ?
    C19 H19 . 0.9400 ?
    C20 H20 . 0.9400 ?
    C21 C22 . 1.385(7) ?
    C21 C26 . 1.386(6) ?
    C22 C23 . 1.381(8) ?
    C22 H22 . 0.9400 ?
    C23 C24 . 1.366(7) ?
    C23 H23 . 0.9400 ?
    C24 C25 . 1.369(7) ?
    C24 H24 . 0.9400 ?
    C25 C26 . 1.387(7) ?
    C25 H25 . 0.9400 ?
    C26 H26 . 0.9400 ?
loop_
    _geom_angle_atom_site_label_1
    _geom_angle_atom_site_label_2
    _geom_angle_atom_site_label_3
    _geom_angle_site_symmetry_1
    _geom_angle_site_symmetry_3
    _geom_angle
    _geom_angle_publ_flag
    P1 Au S1 . . 175.14(5) ?
    C1 S1 Au . . 100.35(17) ?
    C21 P1 C15 . . 104.8(2) ?
    C21 P1 C9 . . 107.1(2) ?
    C15 P1 C9 . . 105.0(2) ?
    C21 P1 Au . . 111.82(15) ?
    C15 P1 Au . . 116.79(15) ?
    C9 P1 Au . . 110.73(15) ?
    C1 O1 C8 . . 116.4(4) ?
    C1 N1 C2 . . 120.3(4) ?
    N1 C1 O1 . . 120.3(4) ?
    N1 C1 S1 . . 126.9(4) ?
    O1 C1 S1 . . 112.7(3) ?
    C3 C2 C7 . . 118.8(5) ?
    C3 C2 N1 . . 121.6(4) ?
    C7 C2 N1 . . 119.4(5) ?
    C4 C3 C2 . . 120.8(5) ?
    C4 C3 H3 . . 119.6 ?
    C2 C3 H3 . . 119.6 ?
    C5 C4 C3 . . 118.5(5) ?
    C5 C4 H4 . . 120.7 ?
    C3 C4 H4 . . 120.7 ?
    C4 C5 C6 . . 121.6(6) ?
    C4 C5 Cl1 . . 119.2(5) ?
    C6 C5 Cl1 . . 119.2(4) ?
    C7 C6 C5 . . 120.1(5) ?
    C7 C6 H6 . . 120.0 ?
    C5 C6 H6 . . 120.0 ?
    C6 C7 C2 . . 120.2(5) ?
    C6 C7 H7 . . 119.9 ?
    C2 C7 H7 . . 119.9 ?
    O1 C8 H8A . . 109.5 ?
    O1 C8 H8B . . 109.5 ?
    H8A C8 H8B . . 109.5 ?
    O1 C8 H8C . . 109.5 ?
    H8A C8 H8C . . 109.5 ?
    H8B C8 H8C . . 109.5 ?
    C14 C9 C10 . . 119.8(5) ?
    C14 C9 P1 . . 122.9(4) ?
    C10 C9 P1 . . 117.3(4) ?
    C11 C10 C9 . . 119.6(5) ?
    C11 C10 H10 . . 120.2 ?
    C9 C10 H10 . . 120.2 ?
    C12 C11 C10 . . 119.7(5) ?
    C12 C11 H11 . . 120.1 ?
    C10 C11 H11 . . 120.1 ?
    C11 C12 C13 . . 120.7(5) ?
    C11 C12 H12 . . 119.6 ?
    C13 C12 H12 . . 119.6 ?
    C12 C13 C14 . . 119.5(5) ?
    C12 C13 H13 . . 120.2 ?
    C14 C13 H13 . . 120.2 ?
    C9 C14 C13 . . 120.6(5) ?
    C9 C14 H14 . . 119.7 ?
    C13 C14 H14 . . 119.7 ?
    C20 C15 C16 . . 118.7(4) ?
    C20 C15 P1 . . 123.0(4) ?
    C16 C15 P1 . . 118.4(3) ?
    C17 C16 C15 . . 120.7(5) ?
    C17 C16 H16 . . 119.6 ?
    C15 C16 H16 . . 119.6 ?
    C18 C17 C16 . . 120.0(5) ?
    C18 C17 H17 . . 120.0 ?
    C16 C17 H17 . . 120.0 ?
    C17 C18 C19 . . 119.3(5) ?
    C17 C18 H18 . . 120.3 ?
    C19 C18 H18 . . 120.3 ?
    C20 C19 C18 . . 120.4(5) ?
    C20 C19 H19 . . 119.8 ?
    C18 C19 H19 . . 119.8 ?
    C15 C20 C19 . . 120.8(5) ?
    C15 C20 H20 . . 119.6 ?
    C19 C20 H20 . . 119.6 ?
    C22 C21 C26 . . 118.7(4) ?
    C22 C21 P1 . . 119.0(4) ?
    C26 C21 P1 . . 122.3(4) ?
    C23 C22 C21 . . 120.8(5) ?
    C23 C22 H22 . . 119.6 ?
    C21 C22 H22 . . 119.6 ?
    C24 C23 C22 . . 120.1(5) ?
    C24 C23 H23 . . 119.9 ?
    C22 C23 H23 . . 119.9 ?
    C23 C24 C25 . . 119.7(5) ?
    C23 C24 H24 . . 120.1 ?
    C25 C24 H24 . . 120.1 ?
    C24 C25 C26 . . 120.8(5) ?
    C24 C25 H25 . . 119.6 ?
    C26 C25 H25 . . 119.6 ?
    C21 C26 C25 . . 119.7(5) ?
    C21 C26 H26 . . 120.1 ?
    C25 C26 H26 . . 120.1 ?
loop_
    _geom_torsion_atom_site_label_1
    _geom_torsion_atom_site_label_2
    _geom_torsion_atom_site_label_3
    _geom_torsion_atom_site_label_4
    _geom_torsion_site_symmetry_1
    _geom_torsion_site_symmetry_2
    _geom_torsion_site_symmetry_3
    _geom_torsion_site_symmetry_4
    _geom_torsion
    _geom_torsion_publ_flag
    C2 N1 C1 O1 . . . . -179.0(4) ?
    C2 N1 C1 S1 . . . . -0.8(7) ?
    C8 O1 C1 N1 . . . . -4.9(6) ?
    C8 O1 C1 S1 . . . . 176.7(4) ?
    Au S1 C1 N1 . . . . 175.8(4) ?
    Au S1 C1 O1 . . . . -6.0(3) ?
    C1 N1 C2 C3 . . . . -76.6(6) ?
    C1 N1 C2 C7 . . . . 108.0(5) ?
    C7 C2 C3 C4 . . . . -1.8(8) ?
    N1 C2 C3 C4 . . . . -177.2(5) ?
    C2 C3 C4 C5 . . . . 1.2(8) ?
    C3 C4 C5 C6 . . . . 0.1(9) ?
    C3 C4 C5 Cl1 . . . . -178.7(4) ?
    C4 C5 C6 C7 . . . . -0.9(9) ?
    Cl1 C5 C6 C7 . . . . 178.0(4) ?
    C5 C6 C7 C2 . . . . 0.3(9) ?
    C3 C2 C7 C6 . . . . 1.0(8) ?
    N1 C2 C7 C6 . . . . 176.5(5) ?
    C21 P1 C9 C14 . . . . -8.7(5) ?
    C15 P1 C9 C14 . . . . 102.3(4) ?
    Au P1 C9 C14 . . . . -130.9(4) ?
    C21 P1 C9 C10 . . . . 173.1(4) ?
    C15 P1 C9 C10 . . . . -75.9(5) ?
    Au P1 C9 C10 . . . . 51.0(5) ?
    C14 C9 C10 C11 . . . . 0.4(9) ?
    P1 C9 C10 C11 . . . . 178.6(5) ?
    C9 C10 C11 C12 . . . . -0.6(10) ?
    C10 C11 C12 C13 . . . . 0.8(10) ?
    C11 C12 C13 C14 . . . . -0.8(9) ?
    C10 C9 C14 C13 . . . . -0.4(8) ?
    P1 C9 C14 C13 . . . . -178.5(4) ?
    C12 C13 C14 C9 . . . . 0.6(8) ?
    C21 P1 C15 C20 . . . . 110.4(4) ?
    C9 P1 C15 C20 . . . . -2.2(4) ?
    Au P1 C15 C20 . . . . -125.2(4) ?
    C21 P1 C15 C16 . . . . -69.1(4) ?
    C9 P1 C15 C16 . . . . 178.3(4) ?
    Au P1 C15 C16 . . . . 55.2(4) ?
    C20 C15 C16 C17 . . . . -1.0(7) ?
    P1 C15 C16 C17 . . . . 178.5(4) ?
    C15 C16 C17 C18 . . . . 0.3(7) ?
    C16 C17 C18 C19 . . . . 0.5(8) ?
    C17 C18 C19 C20 . . . . -0.6(8) ?
    C16 C15 C20 C19 . . . . 0.9(7) ?
    P1 C15 C20 C19 . . . . -178.6(4) ?
    C18 C19 C20 C15 . . . . -0.1(8) ?
    C15 P1 C21 C22 . . . . 155.3(4) ?
    C9 P1 C21 C22 . . . . -93.6(4) ?
    Au P1 C21 C22 . . . . 27.9(4) ?
    C15 P1 C21 C26 . . . . -25.9(4) ?
    C9 P1 C21 C26 . . . . 85.3(4) ?
    Au P1 C21 C26 . . . . -153.3(3) ?
    C26 C21 C22 C23 . . . . 0.3(8) ?
    P1 C21 C22 C23 . . . . 179.2(5) ?
    C21 C22 C23 C24 . . . . 0.6(10) ?
    C22 C23 C24 C25 . . . . -1.1(10) ?
    C23 C24 C25 C26 . . . . 0.5(8) ?
    C22 C21 C26 C25 . . . . -0.8(7) ?
    P1 C21 C26 C25 . . . . -179.7(4) ?
    C24 C25 C26 C21 . . . . 0.4(7) ?
loop_
    _geom_hbond_atom_site_label_D
    _geom_hbond_atom_site_label_H
    _geom_hbond_atom_site_label_A
    _geom_hbond_site_symmetry_A
    _geom_hbond_distance_DH
    _geom_hbond_distance_HA
    _geom_hbond_distance_DA
    _geom_hbond_angle_DHA
    _geom_hbond_publ_flag
    C3 H3 O1 3_556 0.94 2.52 3.365(6) 150 y
