# Supplementary material for: [(Z)-N-(4-Chloro­phen­yl)-O-methyl­thio­carbamato-κS](triphenyl­phosphine-κP)gold(I)
Source: Acta Crystallogr Sect E Struct Rep Online. 2009 Nov 28;65(Pt 12):m1700. doi: 10.1107/S1600536809050454 (PMC2972176; doi:10.1107/S1600536809050454)
Supplement: Supplementary file 2 [file e-65-m1700-Isup2.hkl]

#
# h,k,l, Fc-squared, Fo-squared, sigma(Fo-squared) and status flag
#
data_I
_shelx_title '  Template texray.inf'
_shelx_refln_list_code          4
_shelx_F_calc_maximum      385.18
_exptl_crystal_F_000      1280.00
_reflns_d_resolution_high  0.7697
 
loop_
 _symmetry_equiv_pos_as_xyz
 'x, y, z'
 '-x+1/2, y+1/2, -z+1/2'
 '-x, -y, -z'
 'x-1/2, -y-1/2, z-1/2'
 
_cell_length_a     9.1781
_cell_length_b    17.5679
_cell_length_c    15.5384
_cell_angle_alpha  90.000
_cell_angle_beta  104.156
_cell_angle_gamma  90.000
 
_shelx_F_squared_multiplier     1.000
 
loop_
 _refln_index_h
 _refln_index_k
 _refln_index_l
 _refln_F_squared_calc
 _refln_F_squared_meas
 _refln_F_squared_sigma
 _refln_observed_status
   2   0   0   148363.77   143414.27   4650.16 o
   4   0   0    27247.82    28914.38    781.54 o
   6   0   0     2710.27     2643.58    137.45 o
   8   0   0     4486.11     4444.24    356.71 o
  10   0   0     3920.89     3910.43    335.18 o
   1   1   0      205.49      207.19     11.56 o
   2   1   0   125863.89   131165.20   2457.21 o
   3   1   0     9653.50     9701.15    191.09 o
   4   1   0     5671.49     5428.66    128.73 o
   5   1   0     1230.95     1235.29     55.80 o
   6   1   0    10903.02    11166.50    341.22 o
   7   1   0     1429.91     1269.46    238.00 o
   8   1   0     5605.04     5237.45    201.15 o
   9   1   0      151.04      180.86     69.89 o
  10   1   0       23.80      -27.00     94.92 o
  11   1   0      154.39      149.63    114.68 o
   0   2   0    49804.27    48210.16   1281.81 o
   1   2   0     5733.31     6219.09    133.66 o
   2   2   0      762.42      799.88     46.52 o
   3   2   0     2208.50     2298.89     63.51 o
   4   2   0    38747.34    40651.67    853.94 o
   5   2   0     9803.76     9619.84    220.14 o
   6   2   0     4438.36     4295.68    151.82 o
   7   2   0      869.68      891.69     63.83 o
   8   2   0     3092.61     2828.36    308.38 o
   9   2   0     1607.82     1577.00    115.45 o
  10   2   0     2745.07     2964.03    206.59 o
  11   2   0      213.81      114.72    115.46 o
   1   3   0     3753.18     3756.30     77.61 o
   2   3   0     6263.09     6394.00    143.95 o
   3   3   0    22306.10    22824.47    484.47 o
   4   3   0      282.88      280.82     29.17 o
   5   3   0       16.69      -21.57     25.37 o
   6   3   0    11025.14    11065.46    255.63 o
   7   3   0    13224.27    12468.21    328.30 o
   8   3   0     4768.28     4785.40    188.90 o
   9   3   0      586.37      530.34    129.50 o
  10   3   0       97.52      180.04     88.42 o
  11   3   0     2110.97     2550.82    217.33 o
   0   4   0     1315.01     1366.58     56.76 o
   1   4   0    15678.57    16030.69    339.11 o
   2   4   0     8417.02     9344.31    205.70 o
   3   4   0     2321.20     2312.28     65.47 o
   4   4   0      151.41      340.97     52.35 o
   5   4   0    20881.62    21211.47    460.31 o
   6   4   0     1995.70     1959.48     72.05 o
   7   4   0        4.20       13.38     62.25 o
   8   4   0      257.86      197.89     77.22 o
   9   4   0     9174.54     9176.79    322.55 o
  10   4   0      691.78      797.27    106.35 o
  11   4   0      722.73      636.53    212.01 o
   1   5   0    33083.66    33638.43   1635.57 o
   2   5   0     1330.47     1279.97     44.63 o
   3   5   0    53771.10    56988.51   1190.97 o
   4   5   0     8918.78     9459.09    215.87 o
   5   5   0       45.03       91.20     28.87 o
   6   5   0      307.11      304.52     40.41 o
   7   5   0    19479.88    19776.65    704.72 o
   8   5   0      264.53      350.40    130.63 o
   9   5   0     1461.57     1416.42    113.84 o
  10   5   0       40.17      121.17     83.44 o
  11   5   0     2100.97     2089.64    202.13 o
   0   6   0      261.46      316.74     64.89 o
   1   6   0    74240.60    76261.39   1575.63 o
   2   6   0     6661.31     7145.16    164.93 o
   3   6   0     7032.65     7583.59    175.31 o
   4   6   0     9237.30     9341.73    214.35 o
   5   6   0    36797.56    37982.61    807.93 o
   6   6   0      247.20      231.97     60.97 o
   7   6   0      900.14      837.58     83.07 o
   8   6   0      524.09      654.52     99.80 o
   9   6   0     6221.49     6224.89    244.16 o
  10   6   0       12.64      -44.24     83.77 o
  11   6   0      675.23      697.23    127.01 o
   1   7   0    20723.19    21778.25    462.50 o
   2   7   0    11951.56    12384.36    309.70 o
   3   7   0    34650.59    36797.43    701.19 o
   4   7   0      655.36      731.67     38.99 o
   5   7   0      414.40      402.55     38.36 o
   6   7   0     2644.45     2406.44    136.48 o
   7   7   0    11846.96    11890.07    379.25 o
   8   7   0      259.45      154.46     68.76 o
   9   7   0      814.34      786.02     98.46 o
  10   7   0      151.60      252.12     95.06 o
  11   7   0     1086.95     1170.86    142.74 o
   0   8   0    44964.39    46092.54   1240.55 o
   1   8   0    53872.87    54843.00   1140.76 o
   2   8   0     3904.13     4142.06    125.26 o
   3   8   0      174.94      253.78     38.16 o
   4   8   0    13889.17    14100.80    285.27 o
   5   8   0     7953.70     8056.96    226.40 o
   6   8   0     2743.65     2313.53    108.17 o
   7   8   0      132.22      220.15     62.10 o
   8   8   0     1278.16     1213.87    139.86 o
   9   8   0     1878.92     1953.14    136.42 o
  10   8   0      990.88     1069.30    123.91 o
   1   9   0     4066.09     4228.04    111.86 o
   2   9   0    38896.39    39303.71    936.32 o
   3   9   0     5728.77     5510.43    162.18 o
   4   9   0     5980.66     6242.64    141.39 o
   5   9   0     1059.60     1005.47     72.32 o
   6   9   0     7744.51     7627.33    227.28 o
   7   9   0     2013.97     1913.93    119.24 o
   8   9   0     3911.40     3523.21    170.22 o
   9   9   0      126.11      134.90     81.21 o
  10   9   0      108.86       74.67     92.21 o
   0  10   0    65239.41    67691.82   1819.04 o
   1  10   0     2133.14     2024.43     70.39 o
   2  10   0     5975.11     6294.51    178.83 o
   3  10   0      401.19      412.37     48.10 o
   4  10   0    15526.23    14438.32    453.07 o
   5  10   0       63.25       76.38     41.87 o
   6  10   0     6616.27     6650.49    181.71 o
   7  10   0      107.54      179.99     53.05 o
   8  10   0     1878.04     1806.83    128.06 o
   9  10   0        2.96       68.85     81.06 o
  10  10   0     2922.45     2951.43    185.04 o
   1  11   0       85.46      165.49     46.73 o
   2  11   0    32570.94    33432.77    807.83 o
   3  11   0      388.58      338.42     50.50 o
   4  11   0     5579.73     5254.23    222.20 o
   5  11   0      503.99      449.39     54.30 o
   6  11   0     6678.43     6566.55    181.47 o
   7  11   0      131.55      157.82     63.79 o
   8  11   0     5092.78     5033.51    186.76 o
   9  11   0      236.94      262.28     89.11 o
  10  11   0      373.53      433.39     92.62 o
   0  12   0    19319.96    19787.10    688.40 o
   1  12   0      192.53      229.24     49.41 o
   2  12   0     2362.96     2436.30    100.48 o
   3  12   0      241.84      205.39     50.43 o
   4  12   0     5329.69     5459.00    214.13 o
   5  12   0     3024.99     3005.20    123.48 o
   6  12   0     3099.09     3002.29    126.94 o
   7  12   0       22.30       32.87     60.88 o
   8  12   0     2592.21     2336.71    130.36 o
   9  12   0     1161.11     1275.11    117.22 o
   1  13   0     1813.67     1618.72     94.24 o
   2  13   0     9548.21     9495.21    265.18 o
   3  13   0     3936.86     3626.35    135.90 o
   4  13   0     4566.60     4602.14    162.75 o
   5  13   0     1493.03     1437.87     92.89 o
   6  13   0     2479.15     2371.99    117.40 o
   7  13   0     5015.45     4922.33    180.54 o
   8  13   0     4425.31     4674.83    185.10 o
   9  13   0       41.46      119.64     89.93 o
   0  14   0     5986.52     5695.52    249.51 o
   1  14   0     4149.74     4187.56    149.53 o
   2  14   0     4010.82     3925.35    146.05 o
   3  14   0     5278.96     5266.23    176.92 o
   4  14   0      696.93      718.37     73.41 o
   5  14   0    10446.83    10125.14    343.15 o
   6  14   0     5154.30     5028.10    216.10 o
   7  14   0       20.30      131.67     87.27 o
   8  14   0       13.05       21.39     95.11 o
   9  14   0     2492.94     2673.31    159.90 o
   1  15   0    12219.87    12080.80    380.72 o
   2  15   0      871.32      989.08     81.34 o
   3  15   0    18450.66    18935.45    519.42 o
   4  15   0     3651.79     3685.27    151.82 o
   5  15   0      483.19      518.51     89.74 o
   6  15   0        3.58       -8.54     77.79 o
   7  15   0     4869.97     4460.45    285.33 o
   8  15   0      892.78     1021.65    173.09 o
   0  16   0      800.53     1090.02    172.22 o
   1  16   0    22773.84    23548.61   1206.10 o
   2  16   0     2113.65     2077.10    192.03 o
   3  16   0     5090.39     5108.83    306.91 o
   4  16   0      486.44      437.91     82.86 o
   5  16   0    12343.38    12298.22    411.07 o
   6  16   0      144.71      185.47     91.64 o
   7  16   0      307.97      358.36    102.33 o
   8  16   0       13.64       64.91    111.37 o
   1  17   0     7558.30     7681.65    343.55 o
   2  17   0     2313.94     2202.95    164.50 o
   3  17   0     8427.45     8542.01    309.60 o
   4  17   0      292.06      305.61     87.65 o
   5  17   0      484.15      454.44     96.56 o
   6  17   0      145.47      117.23     95.87 o
   7  17   0     2585.37     2484.45    175.26 o
   0  18   0     1309.83      867.11    182.58 o
   1  18   0     4761.97     4366.67    276.32 o
   2  18   0       74.78      112.65     93.45 o
   3  18   0     2182.73     2028.49    170.64 o
   4  18   0     1468.09     1399.27    164.23 o
   5  18   0     2454.03     2392.64    161.29 o
   6  18   0      952.01     1075.32    133.88 o
   7  18   0       64.78      -21.11    108.99 o
   1  19   0     1030.03     1179.53    144.64 o
   2  19   0     3395.29     3359.58    426.74 o
   3  19   0     1469.83     1627.07    167.80 o
   4  19   0      928.50      895.78    145.21 o
   5  19   0       48.85       20.80     99.35 o
   6  19   0     2045.42     1975.36    230.91 o
   0  20   0     2763.43     3053.68    298.12 o
   1  20   0     1127.58     1089.43    154.04 o
   2  20   0      143.12      280.01    115.02 o
   3  20   0       59.21       -2.59    114.69 o
   4  20   0     4201.55     4153.51    259.54 o
   5  20   0      356.73      408.98    149.05 o
   1  21   0        8.36       35.46    117.39 o
   2  21   0     5041.79     5098.37    462.17 o
   3  21   0      658.07      601.14    141.59 o
   4  21   0     2223.11     2384.08    666.27 o
   0  22   0     4849.73     4882.18    416.39 o
   1  22   0        6.66       14.91    183.67 o
   2  22   0      336.78      295.59    152.79 o
   3  22   0      703.82      742.95    319.10 o
 -11   0   1      443.08      501.41    193.48 o
  -9   0   1     4340.20     3842.85    310.65 o
  -7   0   1    11777.98    10201.76   1774.00 o
  -5   0   1     1847.99     1772.34    224.82 o
  -1   0   1     9003.42     9762.18    484.51 o
   1   0   1   141390.16   131511.41   4358.65 o
   3   0   1    56083.47    59074.45   1970.41 o
   5   0   1    13125.82    13203.94    473.30 o
   7   0   1    13029.30    12790.22    477.78 o
   9   0   1       38.65       47.96    109.00 o
  11   0   1     1536.09     1214.28    246.34 o
 -11   1   1     2511.55     2287.83    202.44 o
 -10   1   1      791.06      896.13    130.47 o
  -9   1   1     1753.41     1685.85    114.76 o
  -8   1   1      981.91      973.00     70.48 o
  -7   1   1     5347.62     5141.90    138.59 o
  -6   1   1      140.24      169.19     30.13 o
  -5   1   1    17087.53    17013.76    333.80 o
  -4   1   1      674.49      713.26     29.12 o
  -3   1   1     5547.50     6080.67    124.67 o
  -2   1   1    16214.54    17388.43    331.16 o
  -1   1   1    69457.56    70995.42   1649.88 o
   0   1   1     5551.51       -4.36     10.90 o
   1   1   1    10186.30    10839.08    370.13 o
   2   1   1      676.85      652.37     38.59 o
   3   1   1    48333.01    52038.83   1431.99 o
   4   1   1      502.69      391.28     58.68 o
   5   1   1    24762.75    23980.29   1002.13 o
   6   1   1       34.96       51.31     36.21 o
   7   1   1      287.05      287.69     48.39 o
   8   1   1     1700.92     1465.91    269.71 o
   9   1   1     4125.07     4093.76    183.24 o
  10   1   1      121.22      148.25    103.47 o
  11   1   1      525.48      562.51    142.74 o
 -11   2   1       69.96      185.58    120.40 o
 -10   2   1       40.96      171.89     95.29 o
  -9   2   1     3592.19     3655.80    216.04 o
  -8   2   1     1828.54     1861.16    111.04 o
  -7   2   1    10647.55    10643.77    249.91 o
  -6   2   1       33.32       23.16     31.55 o
  -5   2   1       87.68       97.77     22.72 o
  -4   2   1    12575.03    12166.13    240.09 o
  -3   2   1    38596.41    40729.30    770.57 o
  -2   2   1     5489.77     5479.93    123.06 o
  -1   2   1     3878.65     4121.76    103.65 o
   0   2   1      593.88      653.24     26.29 o
   1   2   1    55055.26    56216.55   1165.82 o
   2   2   1    13021.93    13660.73    330.71 o
   3   2   1    21085.22    21981.79    528.57 o
   4   2   1     7108.45     7573.72    198.16 o
   5   2   1     4285.06     4065.91    123.10 o
   6   2   1     4232.61     3702.90    124.01 o
   7   2   1     4276.97     4425.13    146.27 o
   8   2   1      829.72      897.97     72.78 o
   9   2   1      311.54      421.25     78.99 o
  10   2   1     1325.22     1237.98    269.51 o
  11   2   1     2013.87     1888.75    204.92 o
 -11   3   1     1024.25     1081.71    161.51 o
 -10   3   1     3926.86     4006.86    191.27 o
  -9   3   1     1027.17     1063.14     99.14 o
  -8   3   1      186.67      190.10     62.99 o
  -7   3   1     1497.39     1482.09     67.59 o
  -6   3   1    20297.28    20168.65    441.25 o
  -5   3   1    24934.88    26131.94    559.59 o
  -4   3   1     9524.26     9616.90    216.20 o
  -3   3   1    13794.50    14540.70    312.91 o
  -2   3   1    11157.25    11578.43    281.93 o
  -1   3   1     7993.29     8676.70    168.74 o
   0   3   1    12661.99    13303.44    315.25 o
   1   3   1      179.62      236.45     28.92 o
   2   3   1       32.12       59.83     13.35 o
   3   3   1    16720.89    17760.35    381.00 o
   4   3   1    19082.77    19616.55    478.83 o
   5   3   1     8034.58     7972.27    213.60 o
   6   3   1     2303.74     2282.98     91.34 o
   7   3   1      572.34      575.83     56.91 o
   8   3   1     6498.20     6453.23    236.53 o
   9   3   1     1977.87     2176.79    155.81 o
  10   3   1      835.63      997.40    115.46 o
  11   3   1       36.46       30.73    119.73 o
 -11   4   1        1.73       15.87    107.38 o
 -10   4   1      217.30      229.62     88.18 o
  -9   4   1      683.68      622.35     88.98 o
  -8   4   1    13536.60    13659.49    780.18 o
  -7   4   1     1810.40     1835.70     88.95 o
  -6   4   1     2371.15     2325.31     79.90 o
  -5   4   1      482.43      567.22     37.62 o
  -4   4   1    17301.85    17644.15    381.52 o
  -3   4   1      205.17      275.69     30.12 o
  -2   4   1     4271.81     4236.70    123.95 o
  -1   4   1    19452.02    20941.73    443.52 o
   0   4   1    21725.99    23653.33    638.05 o
   1   4   1    18790.28    19639.55    371.58 o
   2   4   1    67231.86    71596.70   1462.52 o
   3   4   1     4377.61     4188.11    104.32 o
   4   4   1     2632.38     2593.42     86.26 o
   5   4   1       22.50       60.19     31.39 o
   6   4   1    21113.13    20535.90    533.67 o
   7   4   1     1344.00     1312.09     90.86 o
   8   4   1     3840.92     3686.65    163.53 o
   9   4   1        2.16       68.80     73.42 o
  10   4   1     3194.54     3095.51    170.53 o
  11   4   1      340.35      403.03    137.72 o
 -11   5   1       17.91      123.96    124.68 o
 -10   5   1     5745.68     6146.63    252.64 o
  -9   5   1       29.51       82.83     66.79 o
  -8   5   1       10.22       40.34     52.03 o
  -7   5   1       20.28       60.57     48.43 o
  -6   5   1    29622.80    29749.33    639.94 o
  -5   5   1        8.57       28.14     29.18 o
  -4   5   1    10807.41    10297.56    264.90 o
  -3   5   1      691.52      687.20     41.39 o
  -2   5   1     9339.39     9560.42    209.75 o
  -1   5   1      806.73      813.55     33.29 o
   0   5   1    18894.98    19539.75    465.35 o
   1   5   1      110.63       91.55     30.85 o
   2   5   1     7471.65     7789.24    145.17 o
   3   5   1      350.76      473.83     30.42 o
   4   5   1    50478.54    53918.48   1132.86 o
   5   5   1     1809.11     1736.70     71.58 o
   6   5   1     5113.74     4904.51    151.18 o
   7   5   1       77.73       65.15     59.10 o
   8   5   1     7533.48     7209.48    258.25 o
   9   5   1      125.17       74.25     76.79 o
  10   5   1     3463.84     3373.93    180.49 o
  11   5   1        5.71      120.99    124.27 o
 -11   6   1       85.74       81.34    104.21 o
 -10   6   1       77.25      114.38     82.31 o
  -9   6   1       26.93      -73.08     63.94 o
  -8   6   1    10179.01     9996.70    283.40 o
  -7   6   1     1555.05     1617.90     90.10 o
  -6   6   1      751.33      719.67     62.23 o
  -5   6   1     4915.08     5173.84    156.85 o
  -4   6   1    29041.22    30942.53    743.84 o
  -3   6   1      436.47      441.60     33.80 o
  -2   6   1    25831.33    26509.65    554.38 o
  -1   6   1      988.85     1100.06     49.14 o
   0   6   1    12625.31    13238.24    321.85 o
   1   6   1     1760.96     1754.94     79.92 o
   2   6   1    65710.91    68839.86   1281.13 o
   3   6   1     1272.90     1337.05     99.83 o
   4   6   1     1363.28     1380.95     53.21 o
   5   6   1     6044.01     6055.77    172.94 o
   6   6   1    14121.43    13172.75    987.75 o
   7   6   1      224.31      187.17     74.45 o
   8   6   1     3311.70     3172.46    227.00 o
   9   6   1      143.92       95.66     75.62 o
  10   6   1     1984.59     2056.30    187.04 o
 -11   7   1      397.35      480.53    123.18 o
 -10   7   1     1946.22     2102.66    165.19 o
  -9   7   1      763.82      792.55    100.59 o
  -8   7   1       13.82       54.20     56.71 o
  -7   7   1      126.51       35.96     51.76 o
  -6   7   1    12182.70    12359.28    380.22 o
  -5   7   1     5507.49     5434.48    165.72 o
  -4   7   1     5753.02     5581.27    162.38 o
  -3   7   1      966.88      883.23     45.54 o
  -2   7   1    22012.17    21773.85    526.57 o
  -1   7   1    21717.27    22506.04    544.07 o
   0   7   1    57767.32    60516.01   1417.02 o
   1   7   1      528.17      514.79     40.14 o
   2   7   1      772.55      862.94     39.22 o
   3   7   1    10012.33    10213.67    190.41 o
   4   7   1    23964.45    24862.30    536.56 o
   5   7   1     1559.09     1605.61     70.14 o
   6   7   1     2452.14     2265.18    115.63 o
   7   7   1      554.09      577.47     75.90 o
   8   7   1     3092.35     3076.25    153.38 o
   9   7   1      345.05      338.62     86.36 o
  10   7   1     2038.39     2042.58    152.14 o
 -10   8   1      207.54      190.60     97.57 o
  -9   8   1      885.12      912.50    107.96 o
  -8   8   1     3724.86     3871.62    192.73 o
  -7   8   1     3608.69     3422.62    133.36 o
  -6   8   1     1886.60     1561.17     85.24 o
  -5   8   1       21.44       10.46     39.50 o
  -4   8   1     8957.48     9541.84    223.82 o
  -3   8   1    25945.54    27235.24    576.80 o
  -2   8   1    17790.53    19408.44    474.09 o
  -1   8   1     1220.65     1202.09     48.06 o
   0   8   1     5971.41     5929.88    160.65 o
   1   8   1    35977.68    37711.57    790.74 o
   2   8   1    22974.48    23161.20    493.76 o
   3   8   1     8688.94     8510.12    179.07 o
   4   8   1      914.49      875.26     42.31 o
   5   8   1     2928.11     2935.96    131.04 o
   6   8   1     1886.28     1965.00    156.15 o
   7   8   1     1835.66     1809.82    113.49 o
   8   8   1      814.59      975.30    101.43 o
   9   8   1      102.70      160.07     84.01 o
  10   8   1       72.74      -30.60     86.64 o
 -10   9   1      408.61      362.70    107.05 o
  -9   9   1      587.89      717.20    101.96 o
  -8   9   1      400.47      243.99     67.89 o
  -7   9   1     1561.40     1487.22     92.02 o
  -6   9   1      166.06      252.96     56.69 o
  -5   9   1    12624.81    11294.70    497.05 o
  -4   9   1     2447.21     2545.01    126.48 o
  -3   9   1       74.11       46.86     34.23 o
  -2   9   1     3847.94     3633.34    116.64 o
  -1   9   1    47024.38    47627.11   1004.72 o
   0   9   1    10982.19    11047.70    279.79 o
   1   9   1     7356.05     7194.55    171.04 o
   2   9   1     1513.16     1698.86     62.05 o
   3   9   1    19572.06    19580.83    385.85 o
   4   9   1     8254.38     8448.13    184.43 o
   5   9   1    10916.33    10623.70    380.98 o
   6   9   1      513.17      467.84     68.86 o
   7   9   1      526.76      435.02     74.49 o
   8   9   1      564.91      526.56     87.84 o
   9   9   1     1875.05     1675.91    134.97 o
  10   9   1      452.50      395.58    110.13 o
 -10  10   1      323.81      368.96    107.86 o
  -9  10   1     3711.24     3578.71    184.89 o
  -8  10   1      132.96      165.75     66.90 o
  -7  10   1     5977.65     5744.32    169.78 o
  -6  10   1      768.23      699.26     63.00 o
  -5  10   1     2894.25     2635.70    102.85 o
  -4  10   1      284.52      262.40     52.79 o
  -3  10   1    28783.56    29846.14    725.55 o
  -2  10   1       10.69       53.06     33.64 o
  -1  10   1      401.38      424.21     39.14 o
   0  10   1     3536.01     3743.89    117.97 o
   1  10   1    37698.77    39551.16    833.98 o
   2  10   1     2360.61     2375.44     91.61 o
   3  10   1    11041.49    11126.86    257.97 o
   4  10   1       51.16        3.30     37.73 o
   5  10   1     6359.58     6243.47    189.25 o
   6  10   1      102.50      186.10     54.75 o
   7  10   1     8330.59     8338.03    223.07 o
   8  10   1       14.06       52.45     75.91 o
   9  10   1        6.59      -62.12     82.32 o
  10  10   1        2.99      -18.34    111.07 o
 -10  11   1      226.05      292.94    104.44 o
  -9  11   1     2145.13     2425.06    142.74 o
  -8  11   1     1079.22     1009.94     95.00 o
  -7  11   1     3979.26     3804.49    135.62 o
  -6  11   1       11.75       -2.68     43.83 o
  -5  11   1    13349.36    13026.00    306.83 o
  -4  11   1      345.70      328.90     56.79 o
  -3  11   1        3.44       24.09     39.52 o
  -2  11   1     1234.61     1306.96     70.22 o
  -1  11   1    15503.80    15701.37    458.21 o
   0  11   1      938.62     1079.41     60.43 o
   1  11   1     2985.68     2902.18    103.05 o
   2  11   1      113.89       60.92     42.83 o
   3  11   1    15958.10    15734.04    402.84 o
   4  11   1        6.25       41.96     54.99 o
   5  11   1    11738.79    11633.24    312.02 o
   6  11   1       62.66       78.15     52.70 o
   7  11   1     1046.04      984.76     86.56 o
   8  11   1      534.47      494.57     82.02 o
   9  11   1     5546.57     5393.84    206.04 o
  -9  12   1     3408.88     3312.31    163.94 o
  -8  12   1      589.00      521.69     82.59 o
  -7  12   1     5281.45     5069.97    191.93 o
  -6  12   1     1149.27     1214.75    158.75 o
  -5  12   1     3167.81     2975.53    124.60 o
  -4  12   1     1085.58      916.69     75.59 o
  -3  12   1    10253.72     9946.87    325.28 o
  -2  12   1     2003.04     1906.58     90.04 o
  -1  12   1       77.25       48.47     44.13 o
   0  12   1       20.75       11.38     38.83 o
   1  12   1    16190.15    16772.83    423.06 o
   2  12   1      332.92      339.18     47.89 o
   3  12   1     9578.01     9371.73    468.29 o
   4  12   1       73.50       -1.07     57.98 o
   5  12   1     1672.56     1423.10     84.36 o
   6  12   1     1715.57     1622.84    100.69 o
   7  12   1     6249.92     6148.18    202.94 o
   8  12   1      150.31      151.13     74.85 o
   9  12   1        8.77        9.37     85.92 o
  -9  13   1     1489.95     1534.54    193.52 o
  -8  13   1      580.60      653.56     91.05 o
  -7  13   1     3400.27     3651.58    137.05 o
  -6  13   1     4259.37     4208.78    163.43 o
  -5  13   1     8992.70     9009.18    265.32 o
  -4  13   1     7825.64     7928.49    237.33 o
  -3  13   1      256.42      369.49     80.47 o
  -2  13   1     2303.68     2331.76    102.16 o
  -1  13   1     9112.43     8489.33    562.33 o
   0  13   1     9244.66     8661.28    442.09 o
   1  13   1     3176.89     3277.75    119.89 o
   2  13   1      116.91      126.46     47.76 o
   3  13   1     3637.65     3386.64    149.23 o
   4  13   1     5872.94     5539.27    211.18 o
   5  13   1     7932.19     7722.99    275.02 o
   6  13   1        3.23       59.12     57.22 o
   7  13   1       64.21       16.62     66.89 o
   8  13   1     4049.81     3808.09    224.82 o
   9  13   1     2738.44     2967.55    160.28 o
  -9  14   1      906.99     1102.24    120.09 o
  -8  14   1     3792.60     3785.01    165.86 o
  -7  14   1     1248.90     1272.42    124.14 o
  -6  14   1     1759.97     1684.58    107.71 o
  -5  14   1     1149.92     1160.12     89.65 o
  -4  14   1     8089.26     7843.27    259.67 o
  -3  14   1     1852.88     1798.44     98.73 o
  -2  14   1    12148.99    11834.27    441.91 o
  -1  14   1      444.01      451.16     92.72 o
   0  14   1     1609.41     1695.62     88.12 o
   1  14   1     4353.38     4519.69    154.99 o
   2  14   1     9221.41     9673.76    319.80 o
   3  14   1     8268.90     8166.36    282.30 o
   4  14   1      202.01      173.76     68.30 o
   5  14   1      341.09      380.84     79.72 o
   6  14   1     8049.95     8045.51    292.31 o
   7  14   1     2332.28     2081.29    145.38 o
   8  14   1      738.25      780.98    100.21 o
  -8  15   1        3.41      -11.20     95.48 o
  -7  15   1      790.99      826.98    148.55 o
  -6  15   1     5591.27     5779.24    207.09 o
  -5  15   1     1331.76     1248.75     96.03 o
  -4  15   1     3749.01     3818.59    246.77 o
  -3  15   1      153.30      165.53     62.73 o
  -2  15   1     9206.52     9260.77    308.32 o
  -1  15   1      291.58      240.51     70.10 o
   0  15   1    19696.23    20481.50    602.88 o
   1  15   1       98.81      -15.17     52.46 o
   2  15   1      798.20      647.26     84.92 o
   3  15   1     1492.24     1533.09    109.66 o
   4  15   1    16883.34    16149.49    504.47 o
   5  15   1     5093.39     4616.43    200.61 o
   6  15   1     1332.34     1313.03    122.12 o
   7  15   1      438.19      385.07    103.61 o
   8  15   1     2299.83     2537.34    177.71 o
  -8  16   1     3060.16     2669.12    227.17 o
  -7  16   1        3.80       43.79     97.75 o
  -6  16   1      453.40      467.77     99.89 o
  -5  16   1        7.78        3.33     66.94 o
  -4  16   1     8826.83     9161.36    277.54 o
  -3  16   1       61.89      107.95     69.40 o
  -2  16   1    10205.01    10677.70    350.32 o
  -1  16   1      121.50       84.02     67.60 o
   0  16   1     5928.36     6275.69    304.85 o
   1  16   1        9.29       64.16     64.48 o
   2  16   1    22182.14    23053.81    688.46 o
   3  16   1     1460.51     1327.55    110.94 o
   4  16   1        7.85       70.62     69.72 o
   5  16   1     1026.54      853.43    130.91 o
   6  16   1     6277.36     6391.10    355.11 o
   7  16   1       49.32      -14.05     93.62 o
   8  16   1      911.28     1097.34    145.88 o
  -7  17   1        5.22      -38.51    100.48 o
  -6  17   1     2509.08     2427.86    162.35 o
  -5  17   1      982.21      883.18     97.74 o
  -4  17   1      777.20      828.64    105.59 o
  -3  17   1      251.36      332.04     83.60 o
  -2  17   1     6060.44     5817.96    231.71 o
  -1  17   1      661.06      760.07     89.77 o
   0  17   1    12731.28    13573.88    539.27 o
   1  17   1       53.07       18.15     80.27 o
   2  17   1      342.50      447.21     86.70 o
   3  17   1     1531.83     1468.43    186.57 o
   4  17   1     6000.86     6319.78    251.93 o
   5  17   1      278.62      222.27     90.75 o
   6  17   1      216.45      305.42    103.05 o
   7  17   1      186.02      282.76    110.07 o
  -7  18   1      952.80      863.74    154.10 o
  -6  18   1      145.56       45.45    115.61 o
  -5  18   1      242.64      295.63    116.55 o
  -4  18   1     3645.58     3126.18    209.86 o
  -3  18   1     3049.98     3299.22    409.08 o
  -2  18   1     6704.01     7046.96    267.89 o
  -1  18   1      300.05      349.69    103.96 o
   0  18   1      566.66      686.41    117.83 o
   1  18   1     1103.83     1227.18    139.45 o
   2  18   1     4956.23     5024.63    217.98 o
   3  18   1      613.51      702.04    107.46 o
   4  18   1      265.28      378.07     97.44 o
   5  18   1      584.31      645.32    114.44 o
   6  18   1     2027.59     2220.84    166.14 o
  -6  19   1     1661.12     1817.77    192.85 o
  -5  19   1     3491.67     3487.46    236.14 o
  -4  19   1     1151.09     1202.18    289.13 o
  -3  19   1       91.44       53.27    105.42 o
  -2  19   1      552.34      579.51    169.50 o
  -1  19   1     6263.57     5984.63    304.56 o
   0  19   1     1675.67     1856.20    164.73 o
   1  19   1     1740.84     1384.62    270.60 o
   2  19   1      516.16      510.49    127.03 o
   3  19   1     1501.24     1360.51    132.50 o
   4  19   1     1475.71     1286.29    132.22 o
   5  19   1     1831.89     1703.78    155.64 o
   6  19   1       76.17       25.13    106.43 o
  -5  20   1      403.47      267.42    257.79 o
  -4  20   1      242.18      154.61    176.04 o
  -3  20   1     5200.78     5599.13    307.89 o
  -2  20   1       74.96       61.45    113.03 o
  -1  20   1      211.04      210.28    118.18 o
   0  20   1      833.03      810.09    145.24 o
   1  20   1     3338.49     3361.06    228.98 o
   2  20   1     1377.17     1310.17    158.78 o
   3  20   1     2628.28     2490.27    203.41 o
   4  20   1       70.55      -27.06     97.76 o
   5  20   1     1312.19     1390.92    153.65 o
  -4  21   1       90.40      112.56    140.01 o
  -3  21   1      139.63       90.28    131.70 o
  -2  21   1      480.44      458.86    133.52 o
  -1  21   1     5247.39     5285.72    303.00 o
   0  21   1      141.54       30.59    112.79 o
   1  21   1      967.74      961.56    158.71 o
   2  21   1        3.78      -62.37    166.77 o
   3  21   1     2648.28     2611.58    215.56 o
   4  21   1      198.09       84.88    139.66 o
  -3  22   1     4687.50     4829.08    299.62 o
  -2  22   1      394.54      369.23    147.73 o
  -1  22   1      267.65      199.69    164.05 o
   0  22   1        2.27       12.19    132.38 o
   1  22   1     3310.22     4113.57    273.32 o
   2  22   1       11.25     -149.83    136.60 o
 -10   0   2     1546.21     1512.94    219.64 o
  -8   0   2      972.73      600.77    507.40 o
  -4   0   2     1125.02     1063.78     62.46 o
  -2   0   2    99160.80   103476.83   4968.84 o
   0   0   2    72905.27    77242.33   3728.40 o
   2   0   2    58808.33    60684.40   2021.37 o
   4   0   2    56227.31    59542.96   1995.04 o
   6   0   2     2352.92     2533.21    137.22 o
   8   0   2    11267.49    10640.19    515.03 o
  10   0   2      933.77      793.53    190.75 o
 -11   1   2      190.51      103.57    109.03 o
 -10   1   2     1489.42     1370.01    145.76 o
  -9   1   2      366.50      406.92     77.13 o
  -8   1   2     3637.52     3619.10    131.57 o
  -7   1   2       47.62       11.64     36.77 o
  -6   1   2     1602.61     1646.88     62.64 o
  -5   1   2     9640.77     9790.99    199.95 o
  -4   1   2    57477.66    60625.27   1143.80 o
  -3   1   2    23532.55    25099.71    478.53 o
  -2   1   2    30722.76    32870.97    892.23 o
  -1   1   2     3199.30     3154.51    165.68 o
   0   1   2    38682.16    39801.89   1152.02 o
   1   1   2     7138.10     7813.27    192.60 o
   2   1   2    41958.45    43822.50   1035.38 o
   3   1   2     1461.22     1710.86     61.44 o
   4   1   2    17922.06    19151.74    469.01 o
   5   1   2     3250.96     3248.54    107.54 o
   6   1   2    25791.40    25999.40    638.42 o
   7   1   2     1517.42     1483.82    104.15 o
   8   1   2      655.94      552.92     65.95 o
   9   1   2       71.32      105.48     97.70 o
  10   1   2     1685.17     1732.76    167.83 o
  11   1   2      128.97      199.70    128.76 o
 -11   2   2     1042.73     1171.33    168.95 o
 -10   2   2      716.79      827.44    126.01 o
  -9   2   2      201.42      340.10     75.55 o
  -8   2   2     2756.08     2404.68    123.53 o
  -7   2   2     5682.29     5566.36    148.29 o
  -6   2   2    24288.79    25440.07    494.68 o
  -5   2   2     5818.13     5904.49    128.74 o
  -4   2   2    12666.14    13718.71    270.08 o
  -3   2   2     6012.78     6026.05    156.61 o
  -2   2   2    19132.24    19053.60    525.07 o
  -1   2   2    25918.92    28360.10    911.86 o
   0   2   2    11081.00    11454.48    318.36 o
   1   2   2      135.03      156.44     19.62 o
   2   2   2    48289.93    49517.98   1168.52 o
   3   2   2     4574.67     4409.31    159.76 o
   4   2   2    36611.01    38965.66   1083.68 o
   5   2   2     4419.83     3600.95    165.42 o
   6   2   2      242.34      130.35     80.08 o
   7   2   2      661.13      417.57    152.43 o
   8   2   2     4679.09     4915.34    336.00 o
   9   2   2     2183.28     2147.06    201.88 o
  10   2   2      157.36      122.12    102.82 o
  11   2   2      150.38      236.42    135.32 o
 -11   3   2      449.27      395.89    127.41 o
 -10   3   2     1318.02     1339.10    119.06 o
  -9   3   2     5847.15     5469.36    215.09 o
  -8   3   2     7075.98     6610.73    331.10 o
  -7   3   2     5141.26     5144.24    142.37 o
  -6   3   2      625.15      679.31     46.72 o
  -5   3   2    18328.58    18402.02    359.66 o
  -4   3   2    13856.02    14528.76    314.23 o
  -3   3   2    24372.64    25318.81    602.85 o
  -2   3   2    19284.73    20400.16    486.07 o
  -1   3   2    60357.18    63201.48   1289.03 o
   0   3   2     8014.01     8092.73    196.23 o
   1   3   2    67586.96    71832.35   1490.56 o
   2   3   2     6791.87     6650.98    241.81 o
   3   3   2      216.74      197.23     30.29 o
   4   3   2     4753.35     4927.89    164.55 o
   5   3   2    11313.73    11394.64    294.63 o
   6   3   2     6464.00     6100.02    178.82 o
   7   3   2     4696.03     4527.33    199.49 o
   8   3   2        4.61       -7.68     60.93 o
   9   3   2     1672.12     1670.62    203.78 o
  10   3   2     1244.69     1151.72    122.14 o
  11   3   2     1306.89     1352.48    178.97 o
 -11   4   2     3003.84     2783.59    216.00 o
 -10   4   2      999.28      914.31    107.17 o
  -9   4   2      851.98      945.02    171.87 o
  -8   4   2     1214.67     1298.54     83.92 o
  -7   4   2    19053.90    18746.53    473.43 o
  -6   4   2     7487.27     7519.43    182.83 o
  -5   4   2    21648.42    21860.17    468.23 o
  -4   4   2     1879.84     1879.51     70.41 o
  -3   4   2     9762.30     9977.12    250.62 o
  -2   4   2     2505.32     2425.82     97.18 o
  -1   4   2    27124.35    29198.91    686.99 o
   0   4   2      908.97      897.15     91.74 o
   1   4   2      549.80      481.32     58.58 o
   2   4   2      444.91      461.74     28.87 o
   3   4   2    26269.48    27315.53    576.50 o
   4   4   2      706.51      581.58     42.08 o
   5   4   2     5593.86     5505.93    161.66 o
   6   4   2       66.35       37.29     39.16 o
   7   4   2     9699.12     9259.61    278.00 o
   8   4   2     1609.43     1506.13    115.68 o
   9   4   2     6802.14     6788.69    311.76 o
  10   4   2      169.37      118.73     91.59 o
  11   4   2      453.00      466.08    143.12 o
 -11   5   2        0.08      -77.03    109.87 o
 -10   5   2       29.22        8.71     81.78 o
  -9   5   2    12127.56    11701.21    385.67 o
  -8   5   2       42.62       18.45     71.98 o
  -7   5   2     9064.04     8327.54    493.20 o
  -6   5   2     2108.99     2062.76     90.39 o
  -5   5   2    20126.80    20555.53    506.70 o
  -4   5   2     1583.40     1602.99     67.40 o
  -3   5   2    25929.41    26266.91    628.54 o
  -2   5   2     4066.37     4228.00     93.40 o
  -1   5   2     9732.50    10448.63    256.59 o
   0   5   2     6944.53     7433.35    186.28 o
   1   5   2    36858.53    37805.01   1842.13 o
   2   5   2      649.72      623.83     36.60 o
   3   5   2     1500.73     1473.78     51.44 o
   4   5   2        9.03      -16.96     27.67 o
   5   5   2    21843.81    21674.69    535.14 o
   6   5   2     1326.07     1233.51     69.77 o
   7   5   2     6740.00     6661.77    237.19 o
   8   5   2      214.33      299.86     70.90 o
   9   5   2     2842.66     2830.61    161.77 o
  10   5   2      165.54      121.39     92.12 o
 -11   6   2     1686.26     1506.54    150.35 o
 -10   6   2       77.46       67.58     86.09 o
  -9   6   2       99.24       26.02     65.24 o
  -8   6   2      259.15      234.08     61.53 o
  -7   6   2    22129.43    21375.33    539.20 o
  -6   6   2      199.56      218.46     47.93 o
  -5   6   2    21853.52    22273.30    548.42 o
  -4   6   2     7885.40     8045.09    216.10 o
  -3   6   2    10425.34    11056.90    246.66 o
  -2   6   2      125.52      204.01     22.42 o
  -1   6   2    27802.98    29394.00    794.22 o
   0   6   2     3374.11     3509.12     99.61 o
   1   6   2      959.46     1084.93     83.16 o
   2   6   2      823.66      840.93     32.66 o
   3   6   2    61713.16    66914.60   1394.10 o
   4   6   2       68.97       67.81     44.76 o
   5   6   2    11457.21    11324.30    296.12 o
   6   6   2     1796.19     1600.65     78.63 o
   7   6   2     7835.79     7941.33    308.94 o
   8   6   2      127.72      131.06     66.80 o
   9   6   2     4249.35     4212.34    192.57 o
  10   6   2       40.84       18.05     88.43 o
 -11   7   2        0.79       43.21    102.73 o
 -10   7   2      431.57      398.72    177.61 o
  -9   7   2     2920.49     2753.32    131.51 o
  -8   7   2     2675.41     2505.10    142.15 o
  -7   7   2      457.66      496.32     63.13 o
  -6   7   2     3367.62     3364.61    124.13 o
  -5   7   2    16575.67    16848.51    426.57 o
  -4   7   2     2263.98     2386.08     72.23 o
  -3   7   2    22434.95    22043.60    470.53 o
  -2   7   2    13858.68    14066.88    309.12 o
  -1   7   2     4026.93     4353.04    121.95 o
   0   7   2     6274.17     6235.78    164.67 o
   1   7   2    68835.37    70794.34   1651.98 o
   2   7   2     8263.17     7999.99    180.39 o
   3   7   2     9848.77    10645.29    214.93 o
   4   7   2     2515.00     2276.05     85.44 o
   5   7   2    17358.82    16823.94    422.63 o
   6   7   2     1052.01      996.85     83.34 o
   7   7   2     8352.75     7834.45    271.67 o
   8   7   2      413.11      524.03     83.09 o
   9   7   2      481.03      689.96    104.05 o
  10   7   2      555.55      608.14    114.35 o
 -11   8   2     1129.56     1354.03    149.60 o
 -10   8   2     1108.06     1077.05    121.74 o
  -9   8   2       76.77       89.25     66.11 o
  -8   8   2      151.19      141.95     59.83 o
  -7   8   2     3925.50     4168.16    151.13 o
  -6   8   2     2721.49     2372.24    105.66 o
  -5   8   2     5570.85     5371.23    134.16 o
  -4   8   2       28.74       32.44     29.40 o
  -3   8   2     4693.82     4705.97    123.08 o
  -2   8   2    34611.56    35298.51    748.14 o
  -1   8   2    27409.01    28012.86    668.73 o
   0   8   2    20557.46    21766.20    524.72 o
   1   8   2      459.34      394.79     36.34 o
   2   8   2    14697.53    15050.89    371.06 o
   3   8   2    28383.85    29643.62    566.24 o
   4   8   2    15039.41    14639.69    325.57 o
   5   8   2     4347.62     4437.81    141.36 o
   6   8   2      385.87      393.91     89.57 o
   7   8   2     1254.42     1360.88    129.87 o
   8   8   2     2793.31     3142.59    165.44 o
   9   8   2      911.01      821.65    107.53 o
  10   8   2      130.70      192.06    100.12 o
 -10   9   2      622.53      686.62    115.47 o
  -9   9   2     1339.48     1323.60    105.49 o
  -8   9   2     1388.24     1324.49     96.16 o
  -7   9   2      881.67      855.38     77.72 o
  -6   9   2     3201.22     3072.87    137.25 o
  -5   9   2      138.84      154.69     43.87 o
  -4   9   2    29196.89    29858.00    637.39 o
  -3   9   2    12173.02    11568.82    300.93 o
  -2   9   2     5589.26     5813.56    161.62 o
  -1   9   2     2673.28     2922.68    151.04 o
   0   9   2    31229.72    31286.57    746.94 o
   1   9   2     6187.76     5991.63    165.81 o
   2   9   2    24645.07    25362.46    610.50 o
   3   9   2       31.90       45.32     24.08 o
   4   9   2     7763.82     7661.61    185.33 o
   5   9   2     4714.84     4826.62    154.61 o
   6   9   2    17127.15    16709.99    509.70 o
   7   9   2     1499.16     1386.87    106.57 o
   8   9   2      221.43      204.34     78.15 o
   9   9   2       12.72      -41.30     84.13 o
  10   9   2     1510.62     1191.32    138.12 o
 -10  10   2     2176.54     1962.12    156.23 o
  -9  10   2      366.95      363.76     83.84 o
  -8  10   2     2098.45     1856.80    111.32 o
  -7  10   2      449.13      524.22     61.29 o
  -6  10   2    19949.88    20323.14    457.14 o
  -5  10   2     2421.77     2245.90     89.15 o
  -4  10   2      560.28      619.61     51.07 o
  -3  10   2     1798.20     1834.06     81.88 o
  -2  10   2    31596.24    31713.80   1057.01 o
  -1  10   2     1520.83     1610.60     69.20 o
   0  10   2    14086.49    14631.95    365.77 o
   1  10   2      577.21      679.67     48.17 o
   2  10   2    16097.79    15744.27    414.88 o
   3  10   2      702.08      780.44     44.60 o
   4  10   2    19448.62    20029.33    437.67 o
   5  10   2      491.75      422.96     65.85 o
   6  10   2      832.44      803.67     85.68 o
   7  10   2      231.09      205.25     57.45 o
   8  10   2     6179.77     6081.70    244.35 o
   9  10   2      133.04       30.67     85.02 o
  10  10   2      111.90      212.68    112.88 o
 -10  11   2     1593.97     1671.77    139.70 o
  -9  11   2      255.88      240.23     76.11 o
  -8  11   2     7430.68     7489.35    221.78 o
  -7  11   2     1296.50     1166.01     81.69 o
  -6  11   2      685.69      692.66     67.03 o
  -5  11   2      188.63      157.11     47.95 o
  -4  11   2    23892.46    24318.21   1147.03 o
  -3  11   2       81.56       89.73     41.13 o
  -2  11   2     3410.82     3322.22    132.65 o
  -1  11   2     1020.97     1058.30     61.72 o
   0  11   2    10240.61    10502.38    273.91 o
   1  11   2      288.96      347.62     45.39 o
   2  11   2     9649.64     9312.00    522.66 o
   3  11   2      325.51      328.48     80.64 o
   4  11   2     5447.17     5481.03    212.57 o
   5  11   2      182.44      233.58     54.91 o
   6  11   2    13705.69    13666.24    363.79 o
   7  11   2       84.84      122.68     64.08 o
   8  11   2       25.51       78.35     72.61 o
   9  11   2      247.43      322.56     93.65 o
 -10  12   2     1912.18     2037.26    153.49 o
  -9  12   2     1408.06     1621.81    200.36 o
  -8  12   2     1574.57     1676.99    102.84 o
  -7  12   2      806.13      789.54     77.40 o
  -6  12   2    18983.32    19634.89    447.72 o
  -5  12   2     2820.09     2852.43    170.07 o
  -4  12   2      568.97      442.57     68.05 o
  -3  12   2      180.30      145.74     47.04 o
  -2  12   2    13036.28    13098.42    396.14 o
  -1  12   2     1454.01     1511.62     99.51 o
   0  12   2     3403.77     3430.11    119.14 o
   1  12   2      243.37      236.49     68.03 o
   2  12   2     7198.39     6981.43    501.29 o
   3  12   2      146.19       99.09     41.16 o
   4  12   2    11348.42    11419.75    365.69 o
   5  12   2       13.06        6.54     45.34 o
   6  12   2      364.92      281.83     66.04 o
   7  12   2     1338.00     1491.53    101.59 o
   8  12   2     6172.81     6127.00    214.39 o
   9  12   2      246.73      295.18     96.44 o
  -9  13   2     1417.69     1542.04    130.07 o
  -8  13   2     4500.69     4851.96    169.29 o
  -7  13   2     3206.73     3220.41    160.83 o
  -6  13   2      377.63      413.51     69.76 o
  -5  13   2     1134.38     1041.51     82.52 o
  -4  13   2    13387.58    14001.86    376.62 o
  -3  13   2    10209.41    10351.98    551.32 o
  -2  13   2      518.01      455.86     67.38 o
  -1  13   2       82.87       52.62     48.22 o
   0  13   2     9068.19     9468.45    258.99 o
   1  13   2     5017.99     4942.09    226.48 o
   2  13   2     6502.97     6344.30    213.15 o
   3  13   2      238.04      232.96     54.09 o
   4  13   2      740.25      622.95     79.03 o
   5  13   2     2873.62     2634.65    140.29 o
   6  13   2     7652.00     7526.62    262.74 o
   7  13   2      448.56      529.22     91.88 o
   8  13   2      792.12      779.50     99.75 o
   9  13   2     1488.98     1690.32    129.45 o
  -9  14   2      538.67      676.81    117.05 o
  -8  14   2     1512.52     1485.32    105.31 o
  -7  14   2     1999.71     2086.03    134.28 o
  -6  14   2     5588.04     5523.96    198.46 o
  -5  14   2     3075.27     2885.84    131.04 o
  -4  14   2       28.70       18.62     69.39 o
  -3  14   2     6119.59     6280.43    230.98 o
  -2  14   2     4354.55     4481.29    179.10 o
  -1  14   2    23380.21    25204.11    624.39 o
   0  14   2      238.70      253.99     56.11 o
   1  14   2        0.94      -21.46     50.47 o
   2  14   2     1846.66     1879.48     91.94 o
   3  14   2     9021.45     9116.26    306.71 o
   4  14   2     5892.35     5172.57    241.40 o
   5  14   2      475.77      428.68     81.39 o
   6  14   2     1355.59     1391.12    119.63 o
   7  14   2     3471.80     3279.18    173.04 o
   8  14   2     1015.28     1095.30    109.58 o
  -8  15   2      270.19      275.10     90.03 o
  -7  15   2     1236.88     1175.54    110.90 o
  -6  15   2     1231.60     1324.21    105.50 o
  -5  15   2     2719.11     2810.72    160.03 o
  -4  15   2     4391.77     4512.81    192.96 o
  -3  15   2     9926.84    10201.97    521.67 o
  -2  15   2        2.94       84.72     65.73 o
  -1  15   2     2164.83     2109.64    163.38 o
   0  15   2     2125.49     2057.63    100.86 o
   1  15   2    26229.91    27216.59    674.21 o
   2  15   2      934.56      977.06     77.00 o
   3  15   2     1575.64     1670.96    183.30 o
   4  15   2      114.55      201.90     73.07 o
   5  15   2     6948.58     6831.77    489.71 o
   6  15   2     1024.95      839.85    107.59 o
   7  15   2     2256.22     2272.47    156.13 o
   8  15   2      601.70      675.79    168.53 o
  -8  16   2      320.37      344.14    136.49 o
  -7  16   2     3393.06     3531.89    192.41 o
  -6  16   2        0.15      -21.92     76.35 o
  -5  16   2     4925.49     4386.45    198.05 o
  -4  16   2      307.76      290.97     82.94 o
  -3  16   2     3420.31     3262.98    157.31 o
  -2  16   2        1.91      -32.70     63.73 o
  -1  16   2    20839.99    20676.34    613.37 o
   0  16   2       78.98       35.29     56.37 o
   1  16   2      400.98      413.79     93.88 o
   2  16   2      411.81      340.42     64.35 o
   3  16   2    23761.18    23228.37    697.78 o
   4  16   2        7.79       14.07     68.73 o
   5  16   2     2904.07     3166.86    166.06 o
   6  16   2      374.80      322.47     96.76 o
   7  16   2     2152.87     2077.87    157.62 o
  -7  17   2      333.54      269.88    112.88 o
  -6  17   2      118.84       72.82    110.78 o
  -5  17   2     2605.53     2487.66    153.97 o
  -4  17   2      738.16      830.38    101.76 o
  -3  17   2     6919.80     6981.67    264.34 o
  -2  17   2      266.00      259.73     75.68 o
  -1  17   2      942.50     1055.80    101.64 o
   0  17   2     1859.03     1842.48    120.13 o
   1  17   2    17480.44    18334.43    477.86 o
   2  17   2     1635.61     1735.80    124.95 o
   3  17   2      553.84      580.74     91.34 o
   4  17   2      161.40      181.05     84.45 o
   5  17   2     6614.67     6176.12    256.00 o
   6  17   2      175.92      181.09     98.08 o
   7  17   2     1607.16     1682.03    156.74 o
  -7  18   2     1516.63     1439.08    189.39 o
  -6  18   2      998.82      859.14    139.17 o
  -5  18   2     2373.26     2077.26    215.50 o
  -4  18   2       78.30       10.92     81.77 o
  -3  18   2      566.72      733.66    100.85 o
  -2  18   2     5631.02     5670.07    232.22 o
  -1  18   2     8460.22     8752.64    307.28 o
   0  18   2     1987.29     1959.75    131.05 o
   1  18   2      164.51      244.52     85.34 o
   2  18   2      588.48      632.31     99.22 o
   3  18   2     6383.11     6315.28    254.43 o
   4  18   2      828.79      645.66    112.87 o
   5  18   2      487.51      421.84    106.71 o
   6  18   2       56.62      147.52    114.16 o
  -6  19   2        2.41      -77.33    117.53 o
  -5  19   2     1012.27     1180.90    151.74 o
  -4  19   2     4857.98     5377.60    237.19 o
  -3  19   2     3245.72     3353.40    180.40 o
  -2  19   2      305.35      287.71    100.98 o
  -1  19   2       25.37       21.80     84.23 o
   0  19   2     4978.50     5145.60    295.03 o
   1  19   2     2567.80     2417.61    186.47 o
   2  19   2     2250.79     2247.48    150.57 o
   3  19   2       23.33      -24.04     89.15 o
   4  19   2      524.73      372.88    106.69 o
   5  19   2     1616.10     1703.64    153.99 o
   6  19   2     2142.84     2200.76    299.96 o
  -5  20   2      196.98       92.25    128.68 o
  -4  20   2       40.28      -53.00    123.11 o
  -3  20   2      140.96      230.63    104.67 o
  -2  20   2     4880.68     4931.11    225.64 o
  -1  20   2      659.14      708.16    142.67 o
   0  20   2     1539.33     1559.63    178.76 o
   1  20   2        8.91        1.44    112.89 o
   2  20   2      879.59      819.51    119.65 o
   3  20   2      510.33      603.63    144.44 o
   4  20   2     1909.52     1851.33    159.07 o
   5  20   2      302.82      275.83    123.25 o
  -4  21   2     6047.20     6612.11    352.28 o
  -3  21   2        0.18       77.55    129.61 o
  -2  21   2      750.11      866.22    149.41 o
  -1  21   2      532.40      265.35    135.65 o
   0  21   2     2286.19     2173.09    302.48 o
   1  21   2      301.59       84.49    123.06 o
   2  21   2     1679.64     1853.82    292.67 o
   3  21   2       83.34       59.52    109.95 o
   4  21   2      570.23      628.27    134.05 o
  -3  22   2      215.81      113.58    144.12 o
  -2  22   2     4870.10     5541.69    318.24 o
  -1  22   2      380.32      559.75    147.66 o
   0  22   2     1927.78     1939.72    203.17 o
   1  22   2       74.35       57.13    141.54 o
   2  22   2     1327.54     1512.11    193.84 o
 -11   0   3      673.44      567.90    189.12 o
  -9   0   3     3586.75     3722.95    305.75 o
  -7   0   3      229.79      198.63     51.35 o
  -3   0   3    51348.77    52202.46   1710.01 o
  -1   0   3    27286.76    28933.38   1394.68 o
   1   0   3    64138.61    69060.35   2296.29 o
   3   0   3     7645.63     7766.37    283.76 o
   5   0   3    35317.52    36552.26   1246.77 o
   7   0   3      553.58      573.51     87.46 o
   9   0   3     2192.07     2209.01    166.29 o
  11   0   3      983.32      702.52    218.00 o
 -11   1   3     1376.62     1379.20    164.42 o
 -10   1   3      438.55      428.00    108.29 o
  -9   1   3      119.14       83.18     65.87 o
  -8   1   3      841.77      768.74     67.66 o
  -7   1   3     5995.17     5957.89    140.01 o
  -6   1   3      545.50      672.24     39.33 o
  -5   1   3      636.60      654.21     38.41 o
  -4   1   3     6452.88     6632.24    171.68 o
  -3   1   3    55088.46    56758.94   1538.45 o
  -2   1   3    27886.30    30117.43   1033.97 o
  -1   1   3    72265.19    75013.46   1723.76 o
   0   1   3    20839.08    22166.69    604.59 o
   1   1   3    10755.35    11679.38    283.91 o
   2   1   3     5279.33     5357.09    140.62 o
   3   1   3    54412.43    55963.67   1324.66 o
   4   1   3     6374.77     6262.11    171.82 o
   5   1   3       44.75        7.14     34.71 o
   6   1   3      112.83       88.38     42.82 o
   7   1   3     9529.99     9824.74    271.99 o
   8   1   3     1242.32     1162.75     82.39 o
   9   1   3      846.77      894.35     99.71 o
  10   1   3       10.12       33.25    100.75 o
 -11   2   3      777.25      625.95    136.22 o
 -10   2   3      738.49      764.98    121.81 o
  -9   2   3     4649.43     4413.21    187.34 o
  -8   2   3      239.56      218.18     54.11 o
  -7   2   3       83.66       49.31     42.99 o
  -6   2   3     9628.78     9257.23    215.80 o
  -5   2   3    16692.90    16322.73    355.00 o
  -4   2   3     7554.95     7511.55    195.13 o
  -3   2   3    22798.88    24060.54    663.92 o
  -2   2   3     2962.63     3461.93    124.76 o
  -1   2   3     6936.69     7482.29    180.02 o
   0   2   3      350.74      426.70     25.70 o
   1   2   3    33257.04    36434.30    861.95 o
   2   2   3     6239.47     6643.94    170.40 o
   3   2   3     3565.24     3245.47     98.71 o
   4   2   3     3679.22     3567.87    110.77 o
   5   2   3    19716.80    20316.40    503.35 o
   6   2   3    10410.19    10154.41    272.89 o
   7   2   3      247.44      160.16     51.09 o
   8   2   3       13.50      -49.83     52.78 o
   9   2   3     2693.41     2817.91    153.77 o
  10   2   3     1658.69     1598.58    169.50 o
 -11   3   3     1592.64     1323.76    166.17 o
 -10   3   3     1862.56     2007.62    172.63 o
  -9   3   3        8.20       39.16     65.37 o
  -8   3   3     7413.50     7382.01    218.42 o
  -7   3   3     3987.64     3899.58    155.85 o
  -6   3   3    17967.41    17684.67    385.80 o
  -5   3   3      713.03      647.67     43.85 o
  -4   3   3     2606.41     2585.65     87.42 o
  -3   3   3    11050.99    11125.22    272.27 o
  -2   3   3    27166.81    29263.66    688.47 o
  -1   3   3    47041.36    48986.40   1143.53 o
   0   3   3     2197.77     2348.56    105.31 o
   1   3   3      121.01      153.81     20.50 o
   2   3   3    23187.23    24994.74    599.20 o
   3   3   3    10918.11    11088.27    278.83 o
   4   3   3    10651.21    10926.94    279.80 o
   5   3   3      318.40      279.58     41.85 o
   6   3   3     4597.73     4077.69    277.95 o
   7   3   3     6183.36     5538.54    250.82 o
   8   3   3     8237.53     8016.02    329.49 o
   9   3   3      756.39      767.69     97.73 o
  10   3   3      111.68      196.26     95.11 o
 -11   4   3      278.55      339.93    123.49 o
 -10   4   3     5000.32     4967.47    246.71 o
  -9   4   3     1109.85     1306.71    229.25 o
  -8   4   3     8034.89     8103.17    238.01 o
  -7   4   3      299.52      304.81     53.43 o
  -6   4   3     7263.11     6842.68    168.77 o
  -5   4   3     6421.91     6272.89    176.90 o
  -4   4   3    24227.28    23971.06    578.90 o
  -3   4   3     6520.21     6800.67    206.50 o
  -2   4   3     1802.67     1947.66     55.20 o
  -1   4   3      442.54      533.85     82.92 o
   0   4   3    17567.87    17634.71    420.36 o
   1   4   3     2345.71     2359.88     62.76 o
   2   4   3     2102.62     2102.14     71.41 o
   3   4   3      178.65      106.90     41.28 o
   4   4   3    15658.66    16039.72    467.31 o
   5   4   3     4066.45     4080.79    129.43 o
   6   4   3    17345.71    17174.33    737.25 o
   7   4   3     1098.90     1013.82     71.57 o
   8   4   3      665.76      797.64     87.98 o
   9   4   3      730.19      767.71    100.78 o
  10   4   3     5186.68     5253.62    265.59 o
 -11   5   3       22.13      147.10    114.81 o
 -10   5   3      959.94     1113.83    142.50 o
  -9   5   3      210.60      163.39     72.97 o
  -8   5   3     6325.00     6296.98    198.25 o
  -7   5   3     1018.79     1044.58     73.90 o
  -6   5   3    15984.05    15835.29    403.97 o
  -5   5   3      842.55      834.00     55.05 o
  -4   5   3    15162.58    15786.84    392.32 o
  -3   5   3     5647.09     5861.47    216.43 o
  -2   5   3    71809.46    76342.75   1564.67 o
  -1   5   3     3143.17     3294.40    107.06 o
   0   5   3      121.34      271.57    127.01 o
   1   5   3      280.05      138.80     96.99 o
   2   5   3    16078.85    16403.77    451.22 o
   3   5   3       69.01      104.83     30.98 o
   4   5   3     7565.24     7465.14    214.97 o
   5   5   3     1102.46     1027.18     60.79 o
   6   5   3     5216.47     5282.47    165.19 o
   7   5   3      209.56      187.27     63.03 o
   8   5   3     8182.06     7848.22    279.39 o
   9   5   3     1031.57     1115.77    112.49 o
  10   5   3       89.42       97.71     92.57 o
 -11   6   3      212.79      157.12    224.82 o
 -10   6   3     1702.17     1851.29    138.14 o
  -9   6   3      259.06      207.01     69.01 o
  -8   6   3     3380.89     3207.82    177.39 o
  -7   6   3      118.06      179.68     56.01 o
  -6   6   3    10282.52    10086.84    273.83 o
  -5   6   3      140.12      196.57     39.75 o
  -4   6   3    49132.66    51976.69   1231.06 o
  -3   6   3     4839.85     4914.05    136.75 o
  -2   6   3     2469.26     2823.38     86.52 o
  -1   6   3       90.83      151.86     24.53 o
   0   6   3    55801.26    56909.89   1521.78 o
   1   6   3     6308.23     6511.44    194.98 o
   2   6   3     9009.98     9377.73    228.10 o
   3   6   3      182.94      119.92     25.12 o
   4   6   3    12684.60    12357.22    274.26 o
   5   6   3      569.61      609.07     52.99 o
   6   6   3    12373.41    11595.71    665.86 o
   7   6   3      656.75      719.96     78.74 o
   8   6   3      589.15      483.29     82.64 o
   9   6   3      147.11      179.60     83.03 o
  10   6   3     3627.78     3406.41    192.82 o
 -11   7   3      421.08      483.55    145.02 o
 -10   7   3      366.92      301.14     96.26 o
  -9   7   3        0.70       63.81     62.47 o
  -8   7   3     2035.96     1834.99    102.94 o
  -7   7   3     1106.15     1144.53     81.44 o
  -6   7   3     4958.25     5051.12    163.61 o
  -5   7   3     4256.19     4189.61    138.27 o
  -4   7   3     7711.08     7893.47    189.47 o
  -3   7   3      404.49      365.87     37.05 o
  -2   7   3    44525.78    46203.38   1086.05 o
  -1   7   3    24782.47    26281.84    626.50 o
   0   7   3     1558.21     1585.87    112.73 o
   1   7   3     1079.44     1059.87     59.63 o
   2   7   3    21278.96    21673.69    503.86 o
   3   7   3    10161.48    10432.17    211.40 o
   4   7   3    14013.76    14132.22    313.03 o
   5   7   3     1999.56     1963.12     82.33 o
   6   7   3     1257.84     1332.00     95.57 o
   7   7   3     3711.89     3571.35    232.75 o
   8   7   3     5033.39     4965.67    207.45 o
   9   7   3       70.31      119.86     80.66 o
  10   7   3       93.34      198.78    103.81 o
 -11   8   3      267.26      234.39    128.45 o
 -10   8   3     1187.93     1219.52    126.00 o
  -9   8   3     2068.13     2044.50    120.15 o
  -8   8   3      821.56      822.20     80.15 o
  -7   8   3      111.65      110.53     55.59 o
  -6   8   3     2634.96     2585.25    302.23 o
  -5   8   3     4626.43     4430.02    127.06 o
  -4   8   3    22370.61    22478.45    486.35 o
  -3   8   3     9771.57     9432.51    286.21 o
  -2   8   3     5267.86     5965.82    162.19 o
  -1   8   3    10880.55    11039.63    277.58 o
   0   8   3    10500.38     9967.93    252.80 o
   1   8   3    30998.17    31431.09    748.94 o
   2   8   3     1254.04     1310.44     57.52 o
   3   8   3     2006.30     2025.74     66.66 o
   4   8   3    12769.81    12987.93    262.24 o
   5   8   3     9127.78     9090.76    268.25 o
   6   8   3     6378.27     6368.68    231.44 o
   7   8   3       32.17       30.01     58.88 o
   8   8   3       14.48      -49.27     69.92 o
   9   8   3     1389.55     1296.58    124.11 o
  10   8   3      677.49      822.29    122.61 o
 -10   9   3       12.92       14.92     88.32 o
  -9   9   3       63.18      143.48     70.64 o
  -8   9   3      575.32      689.25     80.23 o
  -7   9   3     5710.62     5501.56    258.72 o
  -6   9   3      302.19      248.42     49.82 o
  -5   9   3     1279.28     1236.96     67.14 o
  -4   9   3       32.88       21.81     31.41 o
  -3   9   3    20889.14    20056.72    649.59 o
  -2   9   3     8829.17     8340.75    227.33 o
  -1   9   3    28042.09    28291.65    678.32 o
   0   9   3     9284.97    10676.04    272.84 o
   1   9   3    14351.76    14922.41    370.27 o
   2   9   3     4216.71     3894.25    119.98 o
   3   9   3    36722.55    38296.84    729.53 o
   4   9   3     2394.46     2456.89     84.03 o
   5   9   3      456.49      432.36     56.72 o
   6   9   3      812.02      580.61     74.43 o
   7   9   3     4318.59     4324.66    265.66 o
   8   9   3     1106.06     1248.87    133.79 o
   9   9   3      760.95      820.11    113.86 o
  10   9   3       51.11      -57.91    102.36 o
 -10  10   3      331.08      387.47    110.06 o
  -9  10   3     3327.40     3411.54    156.03 o
  -8  10   3      274.96      195.21     58.32 o
  -7  10   3       15.98      -35.46     46.19 o
  -6  10   3      669.51      720.30     77.53 o
  -5  10   3    20311.37    20280.30    451.26 o
  -4  10   3     2659.28     2247.02    109.51 o
  -3  10   3    12308.96    11791.26    356.66 o
  -2  10   3     6886.98     6941.79    191.39 o
  -1  10   3    22661.33    23425.00    568.87 o
   0  10   3      402.65      423.62     43.50 o
   1  10   3    26020.56    26641.17    643.56 o
   2  10   3       15.00       19.93     32.43 o
   3  10   3     3602.54     3482.73    111.19 o
   4  10   3     2730.45     2764.06    103.57 o
   5  10   3    16588.61    16470.97    803.89 o
   6  10   3      108.49      103.64     53.68 o
   7  10   3      535.98      467.21     62.40 o
   8  10   3       12.87       36.20     77.41 o
   9  10   3     2551.08     2480.44    241.91 o
 -10  11   3      291.20      203.83    103.41 o
  -9  11   3      428.81      412.56     89.11 o
  -8  11   3      138.97      137.28     63.23 o
  -7  11   3    11741.74    11424.64    342.63 o
  -6  11   3     1928.49     1931.97     90.22 o
  -5  11   3      776.23      814.03     64.51 o
  -4  11   3       94.43      147.07     54.73 o
  -3  11   3    27670.79    27416.82    777.30 o
  -2  11   3       39.37       68.58     39.29 o
  -1  11   3    16907.53    17408.36    434.06 o
   0  11   3      561.39      504.93     47.72 o
   1  11   3     2599.58     2441.11     92.35 o
   2  11   3       19.35       19.18     31.70 o
   3  11   3    11429.16    11638.51    268.28 o
   4  11   3      341.71      420.15     67.45 o
   5  11   3        5.28       -6.09     53.26 o
   6  11   3       20.44      -16.00     51.57 o
   7  11   3     8117.66     7770.06    240.02 o
   8  11   3      171.60      184.03     77.38 o
   9  11   3     1768.06     1839.29    141.91 o
 -10  12   3      157.92      211.49    117.57 o
  -9  12   3     4948.85     5106.29    202.51 o
  -8  12   3     1589.64     1683.74    103.51 o
  -7  12   3       85.66       51.27     56.97 o
  -6  12   3       50.70       87.62     50.46 o
  -5  12   3    16294.47    15764.97    481.40 o
  -4  12   3     2025.98     1928.08    111.76 o
  -3  12   3     4849.41     4379.61    223.54 o
  -2  12   3        7.74       22.19     42.25 o
  -1  12   3     7852.24     8043.40    222.62 o
   0  12   3     1265.51     1275.76     69.74 o
   1  12   3     9787.97     9635.45    422.04 o
   2  12   3     1062.55     1151.95     84.47 o
   3  12   3      393.12      391.58     45.67 o
   4  12   3      150.62      126.48     60.30 o
   5  12   3    12195.28    11259.84    366.57 o
   6  12   3      647.97      652.36     82.76 o
   7  12   3      939.02      989.08     91.13 o
   8  12   3      352.94      305.18    103.61 o
   9  12   3     3118.63     3345.84    167.81 o
  -9  13   3       58.86       70.60     88.43 o
  -8  13   3      875.66      835.62     93.94 o
  -7  13   3     5368.10     5567.78    196.07 o
  -6  13   3     4635.15     4412.18    192.64 o
  -5  13   3       48.77        7.19     59.13 o
  -4  13   3      228.84      325.15     67.63 o
  -3  13   3    14422.34    13861.22    424.07 o
  -2  13   3     2670.82     2659.32    107.22 o
  -1  13   3     7135.32     7255.65    209.33 o
   0  13   3      138.35      141.78     49.33 o
   1  13   3       91.34       13.09     44.94 o
   2  13   3     4338.97     4714.73    153.45 o
   3  13   3     4693.09     4706.33    204.14 o
   4  13   3     1192.85     1205.19    165.80 o
   5  13   3      260.85      282.12     75.90 o
   6  13   3     2144.23     2139.60    133.99 o
   7  13   3     4962.63     5064.77    187.72 o
   8  13   3     2029.33     1982.99    144.19 o
  -9  14   3     1067.77     1172.58    119.54 o
  -8  14   3     1798.55     1894.28    123.66 o
  -7  14   3      526.31      545.07    107.79 o
  -6  14   3     1171.22     1030.09    102.61 o
  -5  14   3     4594.28     4988.92    205.83 o
  -4  14   3     9211.04     9081.55    304.41 o
  -3  14   3       77.87       92.64     67.70 o
  -2  14   3       89.94      115.10     64.58 o
  -1  14   3     1732.98     1764.29     98.88 o
   0  14   3    14880.41    14890.23    387.35 o
   1  14   3     4351.41     4344.01    187.93 o
   2  14   3     1617.03     1629.40     87.33 o
   3  14   3     1501.16     1449.23    111.64 o
   4  14   3     7993.25     7456.02    268.52 o
   5  14   3     2635.26     2766.28    148.87 o
   6  14   3     3538.07     3475.32    175.39 o
   7  14   3     2255.44     2307.98    152.86 o
   8  14   3      499.91      495.96     96.46 o
  -8  15   3     1995.04     2078.95    161.67 o
  -7  15   3      627.65      621.57    107.01 o
  -6  15   3     3625.08     3547.89    178.91 o
  -5  15   3      673.79      555.83     86.03 o
  -4  15   3      543.83      689.68    120.05 o
  -3  15   3     2818.62     2867.27    181.00 o
  -2  15   3    13456.73    13471.95    421.04 o
  -1  15   3      958.99      912.48     80.47 o
   0  15   3      296.73      394.64     62.13 o
   1  15   3        9.05      -34.88     49.54 o
   2  15   3    17794.22    18022.29    462.81 o
   3  15   3     1978.91     1992.45    121.30 o
   4  15   3     5201.13     4900.60    204.34 o
   5  15   3     2310.46     2131.17    137.28 o
   6  15   3     2080.05     2070.65    218.68 o
   7  15   3       27.45       58.04     86.32 o
   8  15   3     2330.09     2436.63    178.45 o
  -8  16   3     1033.42     1060.15    136.52 o
  -7  16   3      485.59      317.98    105.22 o
  -6  16   3     1829.40     1864.14    138.52 o
  -5  16   3       28.46      -51.52     68.67 o
  -4  16   3    10861.74    11140.75    515.71 o
  -3  16   3       46.51      121.06     71.91 o
  -2  16   3      256.06      237.15     74.35 o
  -1  16   3      864.20      802.40     76.77 o
   0  16   3    28099.81    29525.58    731.91 o
   1  16   3     1102.06     1271.48    151.67 o
   2  16   3     4711.02     4694.20    238.66 o
   3  16   3       77.37      103.98     74.49 o
   4  16   3     7309.27     7202.46    269.24 o
   5  16   3       10.65        4.71     75.63 o
   6  16   3     2460.79     2456.84    159.33 o
   7  16   3      783.51      880.83    131.31 o
  -7  17   3      980.56      905.45    128.13 o
  -6  17   3     2663.49     2408.29    236.00 o
  -5  17   3      686.54      708.40    101.79 o
  -4  17   3      645.68      542.39     94.78 o
  -3  17   3      206.98      101.12     75.62 o
  -2  17   3    14021.29    14430.88    456.32 o
  -1  17   3      377.95      363.55    135.26 o
   0  17   3     1018.93     1208.34     91.36 o
   1  17   3     1036.40     1121.38     87.60 o
   2  17   3    11872.22    12256.39    340.86 o
   3  17   3     3359.69     3273.63    282.30 o
   4  17   3     4142.05     3616.24    198.83 o
   5  17   3      167.09      234.03     92.52 o
   6  17   3     1384.04     1394.17    173.94 o
   7  17   3      164.88      104.05    114.03 o
  -7  18   3      280.05      302.49    117.25 o
  -6  18   3      955.39     1161.78    134.07 o
  -5  18   3      561.17      720.83    111.94 o
  -4  18   3     6059.23     6114.72    350.50 o
  -3  18   3       88.09      131.59     90.51 o
  -2  18   3      302.77      113.31     90.45 o
  -1  18   3     2505.97     2711.08    150.20 o
   0  18   3     5369.91     5471.73    192.62 o
   1  18   3     4465.16     4497.01    170.60 o
   2  18   3      624.11      714.79    103.16 o
   3  18   3       50.34      -28.03     83.78 o
   4  18   3     4494.71     4395.99    208.56 o
   5  18   3     1466.55     1642.75    146.47 o
   6  18   3     1797.83     1804.27    157.43 o
  -6  19   3     1496.37     1483.25    149.64 o
  -5  19   3      671.55      690.45    187.02 o
  -4  19   3       58.53       85.17     86.95 o
  -3  19   3     1936.54     1998.28    143.64 o
  -2  19   3     3988.52     4455.47    203.75 o
  -1  19   3     1550.24     1602.50    129.70 o
   0  19   3      579.00      464.38    134.23 o
   1  19   3     1050.10     1258.85    103.76 o
   2  19   3     2829.74     2943.05    169.46 o
   3  19   3     3116.82     2861.49    169.07 o
   4  19   3     1010.83     1002.56    124.62 o
   5  19   3        3.41       46.35    105.39 o
  -5  20   3     3321.81     3447.45    200.43 o
  -4  20   3      698.17      804.89    124.52 o
  -3  20   3      827.04      815.19    118.49 o
  -2  20   3        6.72       52.56     91.11 o
  -1  20   3     2066.56     2157.75    227.13 o
   0  20   3      796.49      740.28    111.11 o
   1  20   3     2798.67     2875.08    208.27 o
   2  20   3      358.24      377.18    106.18 o
   3  20   3       63.66      108.13    103.91 o
   4  20   3      247.10       69.29    109.57 o
  -4  21   3      688.09      741.33    134.99 o
  -3  21   3     4183.21     4308.75    222.04 o
  -2  21   3      326.19      281.22    113.83 o
  -1  21   3     1898.85     2113.15    157.72 o
   0  21   3       22.03       53.93    126.48 o
   1  21   3      979.58      979.19    166.37 o
   2  21   3       47.15      111.40    111.62 o
   3  21   3     2361.33     2307.79    177.20 o
  -2  22   3      135.38        5.82    142.15 o
  -1  22   3     3299.18     3911.24    267.26 o
   0  22   3      386.21      286.13    142.58 o
   1  22   3     3844.56     4105.75    273.24 o
   2  22   3        6.87      232.34    149.98 o
 -10   0   4       71.68      141.16    128.08 o
  -8   0   4     3896.46     4030.33    293.76 o
  -6   0   4      172.69      167.62     52.86 o
  -4   0   4    34076.43    34338.03   1139.46 o
  -2   0   4    46893.73    47841.33   2307.56 o
   0   0   4    30146.16    33352.75   1117.47 o
   2   0   4    62555.43    69031.88   2299.29 o
   4   0   4       88.05       55.70     45.28 o
   6   0   4    21837.35    23015.01    811.73 o
   8   0   4     4410.29     4389.04    227.14 o
  10   0   4      350.43      587.52    188.57 o
 -11   1   4       55.00       58.77    107.94 o
 -10   1   4     2698.12     3017.78    205.02 o
  -9   1   4      995.90      789.09    112.87 o
  -8   1   4       59.50      145.51     59.65 o
  -7   1   4       93.66      154.43     46.29 o
  -6   1   4    10209.60     9996.71    257.62 o
  -5   1   4     5634.20     5726.12    156.34 o
  -4   1   4    12466.12    12684.36    363.28 o
  -3   1   4      826.11      843.31     45.52 o
  -2   1   4    31170.37    32598.01   1581.61 o
  -1   1   4    20328.21    21804.08    507.79 o
   0   1   4   115428.30   117768.90   3167.02 o
   1   1   4     1436.13     1523.49     51.44 o
   2   1   4     1482.66     1653.75    109.79 o
   3   1   4     5946.05     6225.19    167.67 o
   4   1   4    29620.31    30873.89    744.96 o
   5   1   4     6702.60     6559.34    186.58 o
   6   1   4     2403.70     2390.72    112.10 o
   7   1   4      538.36      502.22     61.54 o
   8   1   4     4844.78     4810.48    169.82 o
   9   1   4      193.29      171.36     81.96 o
  10   1   4     1971.65     1930.38    180.13 o
 -11   2   4      673.95      556.79    162.14 o
 -10   2   4      266.78      248.33    102.11 o
  -9   2   4      426.88      446.50     95.72 o
  -8   2   4    11994.08    11104.18    350.50 o
  -7   2   4     8573.91     8612.95    293.95 o
  -6   2   4     8526.97     8637.29    252.44 o
  -5   2   4     1734.69     1810.37     69.14 o
  -4   2   4     7295.52     7229.60    220.55 o
  -3   2   4    20644.69    21290.69    589.11 o
  -2   2   4    25288.83    25947.28   1265.51 o
  -1   2   4     4055.75     4659.14    139.25 o
   0   2   4     9039.46     9532.24    270.27 o
   1   2   4    31801.03    34667.20    821.41 o
   2   2   4    42813.66    46618.11   1103.80 o
   3   2   4    12200.65    12724.26    318.10 o
   4   2   4      935.77      971.74     53.93 o
   5   2   4       86.51      105.19     39.80 o
   6   2   4     7761.82     7382.62    284.31 o
   7   2   4     5248.78     5043.67    168.00 o
   8   2   4     1106.28     1155.93    109.90 o
   9   2   4      476.03      529.56     92.71 o
  10   2   4      519.27      582.74    135.24 o
 -11   3   4      678.60      456.73    127.68 o
 -10   3   4     4510.14     4428.96    253.00 o
  -9   3   4     8309.55     8485.22    372.02 o
  -8   3   4     1915.10     1815.29    109.05 o
  -7   3   4      298.73      301.21     76.73 o
  -6   3   4     5965.20     6103.85    171.19 o
  -5   3   4    31298.82    31960.46    887.57 o
  -4   3   4     7959.62     7417.07    226.62 o
  -3   3   4      105.28       91.39     32.33 o
  -2   3   4     8440.08     9148.09    310.83 o
  -1   3   4    68273.58    71893.57   1964.29 o
   0   3   4    41342.68    43504.54   1194.16 o
   1   3   4    21027.73    23011.72    550.55 o
   2   3   4      306.79      396.41     46.33 o
   3   3   4     4697.20     4823.69    137.26 o
   4   3   4     8799.07     8685.23    230.21 o
   5   3   4     9280.06     9262.60    249.85 o
   6   3   4      219.64      227.89     50.98 o
   7   3   4      322.33      319.64     56.73 o
   8   3   4     2201.63     2216.75    173.76 o
   9   3   4     5059.29     5187.30    218.41 o
  10   3   4      907.20      944.59    124.02 o
 -11   4   4     1415.68     1209.29    159.39 o
 -10   4   4       35.15       77.65     90.49 o
  -9   4   4     2225.01     2326.14    168.91 o
  -8   4   4     2699.18     2673.20    155.42 o
  -7   4   4    19412.96    18922.93    554.80 o
  -6   4   4      723.66      739.77     59.18 o
  -5   4   4     1307.61     1325.16     74.62 o
  -4   4   4     7231.75     7417.62    191.56 o
  -3   4   4    75033.02    78622.55   1833.79 o
  -2   4   4    10356.76    10681.52    255.39 o
  -1   4   4    32408.78    33364.98    784.81 o
   0   4   4      115.99       98.54     18.62 o
   1   4   4     6323.24     6236.98    140.42 o
   2   4   4     7368.02     7590.31    196.56 o
   3   4   4     8752.59     8691.77    226.42 o
   4   4   4      408.59      424.12     41.90 o
   5   4   4     3343.89     3204.49    170.31 o
   6   4   4     1883.79     1921.24    190.14 o
   7   4   4    13548.94    12998.45    832.77 o
   8   4   4      689.28      754.54     90.76 o
   9   4   4       80.47       82.32     80.23 o
  10   4   4       84.29      -25.43     96.03 o
 -11   5   4     1650.07     1545.85    177.65 o
 -10   5   4      107.44       59.62     94.02 o
  -9   5   4     4762.83     4454.90    191.33 o
  -8   5   4       35.53       37.94     60.52 o
  -7   5   4     1997.77     2076.55    112.74 o
  -6   5   4      879.86      855.77     55.43 o
  -5   5   4    25081.05    25703.82    769.18 o
  -4   5   4     1321.47     1292.86     68.54 o
  -3   5   4      243.35      308.27     25.42 o
  -2   5   4    10415.17    11178.34    275.15 o
  -1   5   4    54748.57    56182.22   1314.89 o
   0   5   4     7566.05     8191.48    205.88 o
   1   5   4    16242.56    16329.19    384.86 o
   2   5   4     1491.48     1623.24     54.75 o
   3   5   4     9506.95     9831.24    222.58 o
   4   5   4       14.31      -16.92     24.35 o
   5   5   4    15737.16    15371.18    557.16 o
   6   5   4       94.59       51.93     46.97 o
   7   5   4      740.58      616.98     77.77 o
   8   5   4       14.43       21.58     66.79 o
   9   5   4     7376.29     7125.53    309.23 o
  10   5   4      250.38      424.30    110.93 o
 -11   6   4     1056.55     1316.62    170.49 o
 -10   6   4       10.20       74.96     97.22 o
  -9   6   4     1694.85     1573.04    119.80 o
  -8   6   4      543.11      524.54     75.45 o
  -7   6   4     6940.56     6400.11    230.42 o
  -6   6   4     1180.85     1435.86     91.12 o
  -5   6   4     2897.56     2740.42    116.31 o
  -4   6   4       12.61      -19.46     27.23 o
  -3   6   4    49459.05    49426.94   1019.17 o
  -2   6   4     1476.07     1488.96     66.47 o
  -1   6   4     9042.68     9320.39    269.56 o
   0   6   4        1.98      -11.42     20.72 o
   1   6   4    28656.94    29358.17    834.48 o
   2   6   4      191.92       62.77     42.64 o
   3   6   4    20199.46    19725.85    718.26 o
   4   6   4      261.08      268.33     32.68 o
   5   6   4     4640.59     4606.52    146.88 o
   6   6   4       23.66       15.15     46.81 o
   7   6   4    16091.22    15617.91    961.56 o
   8   6   4      748.30      820.25     96.81 o
   9   6   4      152.13      164.73     88.27 o
  10   6   4      100.16       18.89     98.34 o
 -11   7   4     1873.80     1998.94    255.88 o
 -10   7   4      943.71      985.78    140.81 o
  -9   7   4     1987.20     1865.46    129.73 o
  -8   7   4      463.47      435.93     78.10 o
  -7   7   4     2998.23     3029.51    141.46 o
  -6   7   4     1277.14     1334.68     89.04 o
  -5   7   4    11905.58    12079.48    365.98 o
  -4   7   4     5313.50     4843.59    142.26 o
  -3   7   4     2456.55     2361.98     70.73 o
  -2   7   4      719.33      772.80     42.14 o
  -1   7   4    66245.33    66277.31   1773.66 o
   0   7   4    24107.05    24373.21    667.94 o
   1   7   4    27275.21    28662.33    782.05 o
   2   7   4      118.07      109.19     24.82 o
   3   7   4     5266.13     5307.15    142.79 o
   4   7   4     6888.17     6994.61    169.20 o
   5   7   4    13871.11    14191.93    367.50 o
   6   7   4      284.22      322.90     65.11 o
   7   7   4       49.50       48.92     62.13 o
   8   7   4     2429.93     2306.55    139.67 o
   9   7   4     3101.62     2935.89    168.08 o
  10   7   4      465.65      545.91    117.65 o
 -11   8   4      239.40      345.20    132.61 o
 -10   8   4       13.04       62.54    108.83 o
  -9   8   4     1371.57     1437.96    121.75 o
  -8   8   4     4402.83     4216.69    235.86 o
  -7   8   4     2716.87     2661.86    134.95 o
  -6   8   4     1418.50     1432.83     94.92 o
  -5   8   4     1073.90     1154.55     69.05 o
  -4   8   4     7106.95     6981.89    192.13 o
  -3   8   4    15713.07    14909.68    478.99 o
  -2   8   4    13376.23    13044.40    324.43 o
  -1   8   4     1616.08     1588.16     63.15 o
   0   8   4     3961.45     3718.10    111.78 o
   1   8   4    19549.37    20140.35    703.30 o
   2   8   4    34570.46    35752.22    757.51 o
   3   8   4    11319.62    11639.21    303.63 o
   4   8   4       38.09       41.00     30.14 o
   5   8   4     2395.28     2427.37    187.04 o
   6   8   4     7121.49     6842.63    243.58 o
   7   8   4     4251.83     4262.78    183.16 o
   8   8   4      616.97      523.99     89.54 o
   9   8   4       35.80       40.20     82.66 o
  10   8   4      119.73       57.37    105.63 o
 -10   9   4     2335.25     2287.53    161.29 o
  -9   9   4      662.12      606.79    151.37 o
  -8   9   4       99.62      123.93     68.90 o
  -7   9   4      757.50      706.81     64.92 o
  -6   9   4     8888.29     9093.63    255.52 o
  -5   9   4     3601.48     3417.25    139.95 o
  -4   9   4     8234.47     8060.54    218.47 o
  -3   9   4        2.28      -19.80     30.77 o
  -2   9   4     7009.18     6901.82    186.71 o
  -1   9   4    12103.38    11795.42    298.20 o
   0   9   4    39909.43    40276.04    956.19 o
   1   9   4     8527.53     8859.83    232.80 o
   2   9   4      167.63      189.37     32.64 o
   3   9   4     1248.41     1323.07     68.12 o
   4   9   4    27463.33    27992.68    601.76 o
   5   9   4     1097.79     1156.01     63.84 o
   6   9   4     2290.67     2125.88    120.95 o
   7   9   4      248.50      291.11     77.85 o
   8   9   4     1469.12     1604.20    126.57 o
   9   9   4      443.69      475.76    105.48 o
 -10  10   4        0.18       41.44     96.69 o
  -9  10   4      539.99      669.29     99.19 o
  -8  10   4     5764.67     6123.10    208.87 o
  -7  10   4      396.54      364.83     64.98 o
  -6  10   4     3176.24     2965.47    120.82 o
  -5  10   4        9.56       54.79     44.53 o
  -4  10   4     8096.54     6824.04    588.47 o
  -3  10   4      729.12      737.81     52.73 o
  -2  10   4    20058.48    19755.69    485.54 o
  -1  10   4     1618.56     1492.18     67.32 o
   0  10   4     6981.39     7275.94    198.32 o
   1  10   4      378.01      470.49     55.14 o
   2  10   4    52327.56    53026.07   1476.38 o
   3  10   4       91.82       52.00     34.00 o
   4  10   4     1963.21     1990.56    102.59 o
   5  10   4      721.79      560.18     84.33 o
   6  10   4    10458.94    10881.91    299.80 o
   7  10   4       14.79       67.09     53.81 o
   8  10   4     1905.28     2063.10    142.31 o
   9  10   4       54.57       82.07     96.58 o
 -10  11   4     4173.26     4487.92    282.49 o
  -9  11   4      778.43      644.37     95.45 o
  -8  11   4      446.15      449.54     80.73 o
  -7  11   4       81.01       10.28     55.78 o
  -6  11   4     9553.16     9047.45    267.93 o
  -5  11   4      868.60      779.28     78.88 o
  -4  11   4     7672.10     7349.90    355.59 o
  -3  11   4       18.42       -1.59     39.59 o
  -2  11   4     9478.31     9560.32    253.82 o
  -1  11   4      160.73      164.60     40.17 o
   0  11   4    23176.41    23779.28    580.88 o
   1  11   4      238.04      249.77     44.36 o
   2  11   4       25.44       42.85     34.16 o
   3  11   4       53.61      126.33     38.26 o
   4  11   4    10544.93    11385.89    306.82 o
   5  11   4      412.23      350.79     58.22 o
   6  11   4     1678.99     1835.55    122.56 o
   7  11   4        7.71      -11.06     62.55 o
   8  11   4     2933.28     3122.64    147.31 o
   9  11   4      114.48      156.34     96.29 o
 -10  12   4       57.90        2.26     97.44 o
  -9  12   4       14.47       -2.68     78.07 o
  -8  12   4     7990.69     8306.35    260.36 o
  -7  12   4     3330.98     3378.20    198.00 o
  -6  12   4     4897.97     4804.09    241.50 o
  -5  12   4      334.24      352.73     69.02 o
  -4  12   4    10459.86    10317.83    330.89 o
  -3  12   4     1494.86     1493.34     94.46 o
  -2  12   4    24502.48    23448.30    990.03 o
  -1  12   4      125.73      142.75     46.40 o
   0  12   4       91.98       80.36     43.89 o
   1  12   4      829.23      881.02     71.67 o
   2  12   4     9406.23     9244.53    298.97 o
   3  12   4      599.56      563.20     60.68 o
   4  12   4     1058.07      969.28     87.08 o
   5  12   4      255.09      174.31     69.48 o
   6  12   4     6592.08     6215.05    200.95 o
   7  12   4      642.53      548.94     83.27 o
   8  12   4     3407.48     3483.67    159.66 o
  -9  13   4     2234.32     2204.95    143.68 o
  -8  13   4      420.24      465.56    119.53 o
  -7  13   4      503.65      517.29     80.52 o
  -6  13   4     7729.51     7336.18    367.74 o
  -5  13   4    13513.78    12991.37    410.72 o
  -4  13   4     3369.30     3293.18    150.54 o
  -3  13   4     2924.31     2935.64    136.23 o
  -2  13   4    11744.25    11930.64    395.69 o
  -1  13   4     1820.54     1857.15     88.06 o
   0  13   4    12949.25    13737.23    357.03 o
   1  13   4      244.03      246.53     53.02 o
   2  13   4      139.56      172.97     51.13 o
   3  13   4     5453.89     5438.93    165.33 o
   4  13   4     3772.44     3809.67    183.84 o
   5  13   4     3336.56     3229.44    156.40 o
   6  13   4     2252.16     2252.01    227.77 o
   7  13   4      276.46      266.68     77.26 o
   8  13   4     1273.50     1321.44    116.66 o
  -9  14   4      358.41      212.11    130.95 o
  -8  14   4     1485.12     1538.75    116.84 o
  -7  14   4     4965.48     4281.57    332.97 o
  -6  14   4       62.36       69.95     72.29 o
  -5  14   4       16.06       57.20     65.75 o
  -4  14   4     6992.96     6496.94    238.81 o
  -3  14   4    12422.22    12900.53    424.64 o
  -2  14   4     1733.08     1691.09    156.46 o
  -1  14   4     4130.54     4038.42    143.20 o
   0  14   4     2585.31     2654.16    109.55 o
   1  14   4     6969.51     7028.51    244.49 o
   2  14   4     4715.60     4452.56    153.79 o
   3  14   4     4765.09     4839.32    194.96 o
   4  14   4     1987.43     1917.37    120.28 o
   5  14   4     2304.45     2037.06    131.44 o
   6  14   4      714.33      650.73     99.43 o
   7  14   4     2848.56     2657.74    165.08 o
   8  14   4     2102.83     2150.76    139.78 o
  -8  15   4       48.51       -2.66     92.94 o
  -7  15   4      679.18      828.48    113.69 o
  -6  15   4      773.01      741.89    102.65 o
  -5  15   4     5937.32     5719.22    281.99 o
  -4  15   4      306.26      267.84     72.80 o
  -3  15   4       14.94      -80.87     53.91 o
  -2  15   4     7355.09     7635.66    265.14 o
  -1  15   4    18265.83    17959.63    461.41 o
   0  15   4     4644.04     4517.66    159.61 o
   1  15   4     7051.37     6782.09    207.92 o
   2  15   4      524.14      612.26     85.04 o
   3  15   4     6568.35     6074.96    232.55 o
   4  15   4      373.66      447.37     82.21 o
   5  15   4     6331.60     6103.44    244.83 o
   6  15   4      904.26      869.58    145.61 o
   7  15   4      318.48      258.50    102.13 o
  -8  16   4        7.58       50.69    112.79 o
  -7  16   4     2079.92     2026.06    317.74 o
  -6  16   4      349.78      247.32     86.51 o
  -5  16   4      346.35      419.63     90.24 o
  -4  16   4      267.22      323.28     83.58 o
  -3  16   4    12368.39    12479.46    400.22 o
  -2  16   4      453.09      403.87     87.23 o
  -1  16   4     1374.87     1332.77     89.54 o
   0  16   4        2.80      -36.37     52.82 o
   1  16   4    18507.13    19292.27    495.94 o
   2  16   4      231.23      154.03     64.40 o
   3  16   4    10794.93    10362.69    351.00 o
   4  16   4       14.93       -7.05     75.06 o
   5  16   4     2072.70     2050.84    139.09 o
   6  16   4       51.73       40.57     93.18 o
   7  16   4     4223.08     4150.95    217.85 o
  -7  17   4      855.29      943.97    130.02 o
  -6  17   4      158.81      170.11     89.94 o
  -5  17   4     4863.12     4549.90    206.70 o
  -4  17   4      559.32      581.72     94.96 o
  -3  17   4      436.68      386.91     86.11 o
  -2  17   4      686.95      711.00     93.36 o
  -1  17   4    11005.26    11076.63    366.51 o
   0  17   4     1033.45     1089.33     90.64 o
   1  17   4     6184.60     5704.06    193.62 o
   2  17   4      439.47      369.18     80.95 o
   3  17   4     3178.88     3232.30    170.07 o
   4  17   4     1468.77     1686.67    133.51 o
   5  17   4     5001.92     5341.37    237.41 o
   6  17   4      129.13      190.60    104.15 o
  -7  18   4     2069.46     1885.82    159.03 o
  -6  18   4      700.54      522.48    109.32 o
  -5  18   4       83.85      120.78     88.13 o
  -4  18   4     1278.36     1214.59    196.62 o
  -3  18   4     7120.76     7321.00    276.20 o
  -2  18   4     1767.96     1811.79    157.58 o
  -1  18   4     2301.39     2531.14    215.33 o
   0  18   4      985.98      868.26     91.62 o
   1  18   4     3653.23     3577.38    149.50 o
   2  18   4     3589.62     3975.72    191.94 o
   3  18   4     2749.58     2862.60    164.92 o
   4  18   4      118.46       66.25     90.82 o
   5  18   4      750.94      769.43    121.74 o
   6  18   4     1046.01      931.34    137.31 o
  -6  19   4     3184.00     3166.54    297.39 o
  -5  19   4     2710.73     2462.69    169.22 o
  -4  19   4     4055.61     3852.29    199.69 o
  -3  19   4      549.61      509.69    105.25 o
  -2  19   4      679.78      834.98    109.98 o
  -1  19   4     2614.74     2802.85    164.61 o
   0  19   4     2554.88     2529.90    177.14 o
   1  19   4     2056.83     1877.97    118.54 o
   2  19   4      308.69      262.02     98.05 o
   3  19   4      822.63      879.77    122.99 o
   4  19   4     3241.65     3118.25    184.63 o
   5  19   4     1478.84     1476.95    152.12 o
  -5  20   4      499.66      501.09    122.93 o
  -4  20   4     1785.86     1750.84    207.91 o
  -3  20   4     1231.13     1177.02    129.86 o
  -2  20   4     2965.55     2967.01    174.05 o
  -1  20   4      226.71      260.54     98.54 o
   0  20   4      326.92      347.41    100.66 o
   1  20   4      440.54      557.43    100.21 o
   2  20   4     3374.78     3400.50    189.92 o
   3  20   4      530.50      337.16    111.38 o
   4  20   4      134.45       74.77    111.14 o
  -4  21   4     2322.56     2347.00    175.59 o
  -3  21   4      892.59     1254.84    141.33 o
  -2  21   4     1213.59     1310.63    140.33 o
  -1  21   4      842.49      967.91    130.95 o
   0  21   4     2949.84     2831.06    178.02 o
   1  21   4      307.92      232.91    140.37 o
   2  21   4      164.11      126.73    119.79 o
   3  21   4       11.08     -146.79    109.35 o
  -2  22   4     2298.76     2367.96    216.69 o
  -1  22   4      435.88      400.31    127.64 o
   0  22   4      904.47     1049.47    141.91 o
   1  22   4       25.47       20.59    143.88 o
 -11   0   5     2855.71     3301.11    325.37 o
  -9   0   5      117.07      -19.08    109.55 o
  -7   0   5     8604.62     8289.50    320.13 o
  -5   0   5    12526.21    11743.82    640.38 o
  -3   0   5     3738.18     3906.62    222.91 o
  -1   0   5   113217.29   117586.42   3072.79 o
   1   0   5     1529.29     1484.80    113.09 o
   3   0   5    85270.69    88992.61   2969.40 o
   5   0   5    16442.20    16772.44    601.51 o
   7   0   5     3487.51     3472.54    187.80 o
   9   0   5     2160.65     2364.81    305.20 o
 -11   1   5       76.58       -3.32    114.30 o
 -10   1   5        3.41       -3.48     87.88 o
  -9   1   5     5840.01     6154.48    292.51 o
  -8   1   5     1763.10     1756.27    128.40 o
  -7   1   5     3531.13     3341.30    117.26 o
  -6   1   5      105.30      220.01     38.60 o
  -5   1   5      525.26      481.57     39.13 o
  -4   1   5     6038.07     6117.38    190.38 o
  -3   1   5    17844.93    18458.48    646.82 o
  -2   1   5     1097.62     1206.76     81.34 o
  -1   1   5     1541.31     1524.91     50.25 o
   0   1   5     2550.50     2511.65    100.91 o
   1   1   5    88866.98    91864.92   2159.14 o
   2   1   5     5716.04     5975.68    159.11 o
   3   1   5    19951.47    21697.59    528.82 o
   4   1   5       14.31       44.27     33.16 o
   5   1   5    14017.77    13736.22    354.31 o
   6   1   5     2034.46     1835.20     89.08 o
   7   1   5     6120.44     5780.42    185.91 o
   8   1   5      372.82      307.34     68.09 o
   9   1   5      550.59      587.50    106.62 o
  10   1   5      106.63       78.11    129.98 o
 -11   2   5     2479.04     2770.00    213.28 o
 -10   2   5     1894.08     1936.37    167.35 o
  -9   2   5      469.02      566.01    100.63 o
  -8   2   5        4.93       48.35     56.51 o
  -7   2   5     5720.26     5520.64    166.26 o
  -6   2   5    10645.42    10267.15    314.74 o
  -5   2   5    12494.15    13086.28    381.95 o
  -4   2   5       25.34       44.18     29.09 o
  -3   2   5      901.52      810.22     38.34 o
  -2   2   5    22979.86    24535.69    517.33 o
  -1   2   5    31745.44    34913.06    960.17 o
   0   2   5     8265.58     8585.16    255.30 o
   1   2   5     1069.45     1009.16     41.31 o
   2   2   5     3473.95     3544.98    104.72 o
   3   2   5    27457.92    28952.42    698.87 o
   4   2   5    13625.00    13425.55    341.92 o
   5   2   5     4211.07     4135.71    135.40 o
   6   2   5     1984.36     1740.55     88.21 o
   7   2   5     4068.08     3879.26    140.47 o
   8   2   5      923.28     1040.35     87.16 o
   9   2   5     2456.33     2620.26    151.39 o
  10   2   5      512.23      452.30    232.99 o
 -11   3   5        7.27      -54.21    110.41 o
 -10   3   5      353.95      363.16    114.24 o
  -9   3   5     2922.43     3202.01    198.93 o
  -8   3   5    11542.94    11414.48    404.61 o
  -7   3   5     4869.32     4870.15    153.39 o
  -6   3   5      467.35      423.94     45.03 o
  -5   3   5     3213.89     3105.35    119.22 o
  -4   3   5    28833.15    30575.56    726.72 o
  -3   3   5    19552.57    20663.90    495.05 o
  -2   3   5     2835.11     3108.99    130.51 o
  -1   3   5        8.84        8.39     16.96 o
   0   3   5    21548.75    21962.36    605.90 o
   1   3   5    19966.95    20762.98    499.77 o
   2   3   5    21926.42    24195.78    583.84 o
   3   3   5     2142.62     2130.78     77.33 o
   4   3   5       33.55       68.41     33.78 o
   5   3   5     6287.49     6269.08    183.98 o
   6   3   5     8123.61     8121.24    231.91 o
   7   3   5     2590.88     2480.18    133.42 o
   8   3   5      475.83      557.44     87.05 o
   9   3   5      453.69      551.49     97.91 o
  10   3   5     2515.58     2510.61    169.39 o
 -11   4   5      499.71      446.33    183.67 o
 -10   4   5     6156.25     6160.26    379.05 o
  -9   4   5      540.63      408.24     82.08 o
  -8   4   5      247.25      197.00     63.40 o
  -7   4   5     1321.12     1125.17     86.10 o
  -6   4   5    20690.52    20694.88    594.91 o
  -5   4   5     4681.53     4682.76    135.23 o
  -4   4   5     2855.75     2955.97     92.71 o
  -3   4   5      910.79      796.53     32.88 o
  -2   4   5    30877.98    31942.61    662.33 o
  -1   4   5     1690.89     1583.15     70.01 o
   0   4   5    20101.28    20806.35    580.66 o
   1   4   5     1173.00     1125.33     51.22 o
   2   4   5     2181.20     2193.92     87.71 o
   3   4   5      657.44      631.88     44.26 o
   4   4   5    12373.55    12497.27    321.61 o
   5   4   5     1689.49     1643.59    131.33 o
   6   4   5       72.17       27.76     46.62 o
   7   4   5      141.97      154.60     55.79 o
   8   4   5     6882.33     7167.72    371.20 o
   9   4   5     1091.58     1204.71    139.32 o
  10   4   5     1083.66     1039.15    135.42 o
 -11   5   5       16.69        5.34    118.54 o
 -10   5   5      668.40      731.45    129.63 o
  -9   5   5      190.04      213.35     80.69 o
  -8   5   5    12670.39    12360.39    477.65 o
  -7   5   5      732.13      780.94     80.10 o
  -6   5   5      233.26      211.43     51.02 o
  -5   5   5     3002.88     3153.81    100.94 o
  -4   5   5    30955.74    31525.29    750.42 o
  -3   5   5     1569.07     1879.08     59.89 o
  -2   5   5     6608.40     6377.19    166.76 o
  -1   5   5     4327.13     4392.05    120.32 o
   0   5   5    28538.72    29598.54    700.46 o
   1   5   5      175.73      166.95     25.92 o
   2   5   5    22840.87    23866.43    578.46 o
   3   5   5      511.15      538.40     45.29 o
   4   5   5       94.88      101.50     39.33 o
   5   5   5      270.50      250.19     47.42 o
   6   5   5    11650.30    11483.11    319.07 o
   7   5   5      465.79      389.31    144.53 o
   8   5   5      849.68      973.58    100.46 o
   9   5   5      155.72      177.30     85.99 o
  10   5   5     3365.48     3439.96    196.81 o
 -11   6   5      412.39      321.62    133.80 o
 -10   6   5     3466.68     3365.74    295.94 o
  -9   6   5        9.61        8.19     70.37 o
  -8   6   5       94.83      111.76     65.35 o
  -7   6   5      530.99      488.68     70.71 o
  -6   6   5    18218.64    18921.25    553.09 o
  -5   6   5     2835.27     2789.13    119.46 o
  -4   6   5     3259.36     3486.73     94.65 o
  -3   6   5     3581.45     3560.51     95.05 o
  -2   6   5    38266.99    40019.93   1959.30 o
  -1   6   5       52.33       16.09     23.48 o
   0   6   5    23881.08    23950.90    572.08 o
   1   6   5      142.61      270.32     27.58 o
   2   6   5    11733.16    12142.13    242.01 o
   3   6   5     1971.28     2142.60     70.47 o
   4   6   5    28713.89    29514.54    630.17 o
   5   6   5     1452.10     1180.88    174.99 o
   6   6   5      823.19      560.40     84.29 o
   7   6   5     2247.33     2383.24    260.92 o
   8   6   5     6711.10     6835.82    259.14 o
   9   6   5       22.35      128.74     83.44 o
  10   6   5     1006.67     1064.52    136.98 o
 -11   7   5        5.53      -81.12    113.86 o
 -10   7   5      869.81     1008.16    140.42 o
  -9   7   5      456.84      512.85     88.98 o
  -8   7   5     6974.04     6726.01    258.57 o
  -7   7   5      527.00      454.66     78.07 o
  -6   7   5      145.62      216.92     59.99 o
  -5   7   5      446.84      464.55     49.42 o
  -4   7   5    16429.41    17073.67    417.69 o
  -3   7   5    12704.04    12990.21    323.33 o
  -2   7   5     4962.21     4911.16    159.41 o
  -1   7   5     5483.34     5830.95    157.83 o
   0   7   5    28713.44    29143.49    694.01 o
   1   7   5     9577.64     8932.66    272.40 o
   2   7   5    29597.21    30535.81    650.27 o
   3   7   5      817.57      878.36     55.32 o
   4   7   5      156.97      138.41     43.06 o
   5   7   5     8688.69     8709.24    368.16 o
   6   7   5    10188.89     9767.73    273.55 o
   7   7   5     1223.01     1299.23    103.77 o
   8   7   5     1282.30     1304.94    116.49 o
   9   7   5      328.19      261.47     97.83 o
 -11   8   5      903.60      891.44    162.74 o
 -10   8   5      654.20      835.50    136.73 o
  -9   8   5      133.34       24.41     75.49 o
  -8   8   5      813.25      949.62     97.49 o
  -7   8   5     2443.01     2427.93    128.18 o
  -6   8   5     4707.60     4673.45    184.72 o
  -5   8   5     4376.28     3959.97    177.08 o
  -4   8   5       20.76      -18.12     32.22 o
  -3   8   5     4977.44     5358.98    151.05 o
  -2   8   5    21444.38    21113.79    552.78 o
  -1   8   5    32739.49    34043.08    927.30 o
   0   8   5    16340.81    16251.08    399.23 o
   1   8   5     4138.96     4315.81    127.22 o
   2   8   5     4941.53     4673.18    194.65 o
   3   8   5    13333.75    13019.03    345.09 o
   4   8   5    17733.37    17456.32    492.97 o
   5   8   5     2583.58     2788.40    163.58 o
   6   8   5      413.16      307.39     70.57 o
   7   8   5     2550.34     2546.64    139.26 o
   8   8   5     2082.58     2139.60    138.26 o
   9   8   5     1260.21     1285.15    131.72 o
 -10   9   5      977.55     1055.19    126.48 o
  -9   9   5     2065.52     2269.26    144.92 o
  -8   9   5     2161.98     2168.37    134.28 o
  -7   9   5     3301.34     3216.62    144.74 o
  -6   9   5      847.57      807.21     69.82 o
  -5   9   5     3052.77     2882.14    195.88 o
  -4   9   5      807.51      905.14     70.27 o
  -3   9   5    17324.80    17547.70    432.57 o
  -2   9   5     1304.41     1299.39     81.81 o
  -1   9   5      823.73      796.94     69.54 o
   0   9   5     5544.58     5374.44    178.01 o
   1   9   5    38371.88    38936.89   1061.36 o
   2   9   5    15192.89    12067.60   2284.65 o
   3   9   5     8715.96     8459.11    262.53 o
   4   9   5        7.53      -25.17     35.60 o
   5   9   5     6672.50     6494.77    172.08 o
   6   9   5     1141.46     1309.96    100.16 o
   7   9   5     3616.69     3695.86    174.76 o
   8   9   5      101.59       27.14     82.26 o
   9   9   5      329.05      510.67    114.00 o
 -10  10   5       17.59       12.16     78.09 o
  -9  10   5     1344.81     1545.95    129.09 o
  -8  10   5      329.94      265.88     84.25 o
  -7  10   5     3482.10     3365.32    186.51 o
  -6  10   5       17.95        8.44     46.82 o
  -5  10   5    12017.00    11116.42    559.62 o
  -4  10   5       95.03       96.96     48.15 o
  -3  10   5      587.57      639.11     52.55 o
  -2  10   5      101.46      140.97     37.68 o
  -1  10   5    24084.68    24972.98    607.14 o
   0  10   5     1980.60     1781.11     87.87 o
   1  10   5      708.74      620.30    105.96 o
   2  10   5       93.48       33.40     30.25 o
   3  10   5    23569.53    23822.83    582.61 o
   4  10   5      395.31      447.26     77.64 o
   5  10   5    11342.58     9718.72    428.49 o
   6  10   5      475.50      448.68     67.24 o
   7  10   5     1114.17     1011.81     88.88 o
   8  10   5      125.99       69.74     86.16 o
   9  10   5     2719.37     2837.27    228.26 o
 -10  11   5      431.32      611.00    113.12 o
  -9  11   5     5377.24     5786.19    216.08 o
  -8  11   5      597.73      557.34     84.09 o
  -7  11   5     6798.38     6823.64    250.90 o
  -6  11   5      122.48       96.59     50.66 o
  -5  11   5     3639.97     3393.35    150.71 o
  -4  11   5     2459.98     2160.64    155.77 o
  -3  11   5    18046.96    18359.29    520.18 o
  -2  11   5       41.50       74.72     79.22 o
  -1  11   5      491.07      571.18     53.57 o
   0  11   5      427.63      498.88     50.50 o
   1  11   5    20228.64    19966.93    493.98 o
   2  11   5      504.46      378.29     75.59 o
   3  11   5     1972.81     1854.53     84.88 o
   4  11   5        5.89      -47.92     46.44 o
   5  11   5     5338.71     5382.58    173.90 o
   6  11   5        5.98      -27.73     56.62 o
   7  11   5     4479.42     4392.05    166.99 o
   8  11   5        3.97      -22.28     79.48 o
 -10  12   5      851.61      781.97    121.70 o
  -9  12   5      714.33      810.70    100.32 o
  -8  12   5      155.00      201.50     75.69 o
  -7  12   5     5415.24     5406.73    189.51 o
  -6  12   5     3399.16     3474.26    163.11 o
  -5  12   5    13849.28    13306.28    426.63 o
  -4  12   5      707.35      611.16     77.51 o
  -3  12   5      189.10      122.60     53.97 o
  -2  12   5     2460.80     2504.65     98.93 o
  -1  12   5    14097.83    14551.93    372.98 o
   0  12   5      287.16      376.75     51.09 o
   1  12   5      292.06      242.53     49.45 o
   2  12   5      476.78      459.88     52.20 o
   3  12   5     8699.22     8629.86    377.59 o
   4  12   5      499.48      431.00     70.92 o
   5  12   5     4450.75     4466.34    190.61 o
   6  12   5       57.77       39.93     64.85 o
   7  12   5     1305.78     1354.47    105.44 o
   8  12   5     1035.04      899.68    108.09 o
  -9  13   5     2384.54     2609.09    187.30 o
  -8  13   5     3329.45     3310.01    171.36 o
  -7  13   5     1562.50     1323.04    117.31 o
  -6  13   5      386.99      238.02     71.76 o
  -5  13   5     7900.81     7834.78    274.02 o
  -4  13   5     8512.13     8256.30    376.13 o
  -3  13   5    13296.19    13113.98    563.04 o
  -2  13   5     2809.65     2909.65    129.56 o
  -1  13   5      869.41      962.90     69.14 o
   0  13   5     2497.68     2506.72    103.38 o
   1  13   5    10351.54     9678.64    410.36 o
   2  13   5     2319.15     2309.63    127.99 o
   3  13   5     1227.36     1278.47    103.84 o
   4  13   5     1170.86     1041.29     93.76 o
   5  13   5     1888.04     1598.19    116.62 o
   6  13   5     3037.64     3043.45    162.73 o
   7  13   5     3365.87     3234.29    211.14 o
   8  13   5       26.50       42.88    125.38 o
  -9  14   5      266.72      233.11     94.27 o
  -8  14   5      142.22      227.90    102.37 o
  -7  14   5     1753.29     1834.94    135.94 o
  -6  14   5     6147.89     6079.18    239.24 o
  -5  14   5     1009.06     1026.36     99.12 o
  -4  14   5     1536.62     1569.41    108.87 o
  -3  14   5     5356.97     5177.84    265.59 o
  -2  14   5     5184.66     5244.29    171.48 o
  -1  14   5     6092.69     6197.62    305.85 o
   0  14   5     5267.63     5478.83    176.68 o
   1  14   5        8.50        7.93     49.43 o
   2  14   5     2481.84     2557.93    120.83 o
   3  14   5     2902.00     2803.40    141.77 o
   4  14   5     7374.47     6943.73    254.31 o
   5  14   5     3943.53     3858.04    180.66 o
   6  14   5      260.40      376.11     91.96 o
   7  14   5       54.43      -21.54     97.61 o
  -8  15   5     1965.73     1862.56    152.15 o
  -7  15   5      566.27      589.41    106.58 o
  -6  15   5       17.78       42.72     76.08 o
  -5  15   5      651.59      584.71     84.93 o
  -4  15   5     8020.66     7914.61    371.89 o
  -3  15   5       78.82       98.43     66.63 o
  -2  15   5     4491.25     4252.84    188.93 o
  -1  15   5     2231.97     2271.52    105.97 o
   0  15   5     7365.65     7206.13    217.18 o
   1  15   5     1960.22     1956.06     99.06 o
   2  15   5    14640.08    14022.72    372.84 o
   3  15   5     1668.84     1490.00    118.94 o
   4  15   5      751.67      873.29     99.49 o
   5  15   5       58.80       54.66    110.44 o
   6  15   5     6634.57     6262.67    534.01 o
   7  15   5      583.30      583.89    145.62 o
  -8  16   5      163.91      205.21    106.07 o
  -7  16   5      138.73       90.19     91.73 o
  -6  16   5     2990.52     3134.48    338.78 o
  -5  16   5      128.72       96.69     78.98 o
  -4  16   5      357.76      337.62     82.14 o
  -3  16   5     1111.81     1212.89    104.37 o
  -2  16   5    12059.88    12254.05    392.01 o
  -1  16   5       72.26       88.10     65.24 o
   0  16   5    16885.41    16791.18    439.34 o
   1  16   5       77.65       60.31     61.69 o
   2  16   5     2189.73     2192.05    111.91 o
   3  16   5       67.91       80.30     73.93 o
   4  16   5    11126.03    10786.59    369.56 o
   5  16   5      203.40      190.47     92.40 o
   6  16   5       13.12      -89.85    114.92 o
   7  16   5      268.63      225.41    152.06 o
  -7  17   5      451.49      417.72    112.40 o
  -6  17   5       16.87        5.08     84.72 o
  -5  17   5      112.21       12.26     82.73 o
  -4  17   5     3582.20     3714.92    181.98 o
  -3  17   5     1708.44     1730.37    126.20 o
  -2  17   5     5432.10     5096.11    209.43 o
  -1  17   5        2.18      -54.73     70.27 o
   0  17   5     3978.59     4327.50    163.94 o
   1  17   5     2001.54     1954.03    180.38 o
   2  17   5    11899.41    11467.91    382.60 o
   3  17   5        3.51       -7.04     77.58 o
   4  17   5      223.88      275.21    120.50 o
   5  17   5      838.28      729.03    142.64 o
   6  17   5     4172.44     4101.31    477.15 o
  -7  18   5      328.39      469.06    121.30 o
  -6  18   5     3167.93     3069.99    186.15 o
  -5  18   5     1269.64     1136.33    127.68 o
  -4  18   5     1874.34     1855.86    208.72 o
  -3  18   5      464.66      530.53     96.56 o
  -2  18   5     2067.57     2004.73    137.49 o
  -1  18   5     3124.08     3373.39    172.92 o
   0  18   5     4224.12     4133.20    163.78 o
   1  18   5       69.38       39.28     70.83 o
   2  18   5     2146.17     2180.31    144.64 o
   3  18   5     2090.67     2333.60    201.14 o
   4  18   5     5341.19     5367.46    295.37 o
   5  18   5      789.62      986.83    167.53 o
  -6  19   5       84.04       15.94    108.91 o
  -5  19   5     1830.91     1899.53    155.47 o
  -4  19   5      855.57      938.73    132.37 o
  -3  19   5     5260.80     5296.18    233.33 o
  -2  19   5     1182.10     1256.76    152.60 o
  -1  19   5        9.74      -54.52     87.66 o
   0  19   5     1274.54     1283.32    223.48 o
   1  19   5     2142.98     2098.92    126.10 o
   2  19   5     3736.63     3871.68    194.74 o
   3  19   5      123.85      198.52    100.62 o
   4  19   5        3.01     -109.43    125.22 o
   5  19   5     1559.80     1354.85    185.45 o
  -5  20   5     4166.16     4209.29    233.84 o
  -4  20   5       23.14       53.75    104.72 o
  -3  20   5      667.15      710.71    117.39 o
  -2  20   5      782.52      746.24    115.93 o
  -1  20   5     3448.52     3584.51    212.34 o
   0  20   5      557.01      455.84    108.50 o
   1  20   5       21.79       84.82    107.94 o
   2  20   5       14.64      -11.65    105.28 o
   3  20   5     1992.39     2050.67    206.73 o
   4  20   5      439.06      377.69    155.55 o
  -4  21   5      237.68      134.41    114.74 o
  -3  21   5     4825.08     4680.96    245.07 o
  -2  21   5      158.62      102.04    110.80 o
  -1  21   5      134.12       96.15    120.70 o
   0  21   5      223.16      169.38    129.07 o
   1  21   5     2624.16     3397.58    366.25 o
   2  21   5      343.64      375.66    152.82 o
  -1  22   5     3580.11     3785.33    277.03 o
   0  22   5      196.61      113.15    147.43 o
 -10   0   6     3113.63     2721.22    273.05 o
  -8   0   6     5710.19     5979.42    274.68 o
  -6   0   6     6360.40     6804.25    266.77 o
  -4   0   6    37501.45    39729.43   1941.32 o
  -2   0   6      828.79      877.68     91.56 o
   0   0   6   120309.52   128416.01   4263.04 o
   2   0   6    25323.78    26382.89    899.24 o
   4   0   6    21750.29    22886.86    798.07 o
   6   0   6    14942.14    14928.05   2148.97 o
   8   0   6       71.54       91.88     95.62 o
  10   0   6     1587.45     1299.30    246.34 o
 -11   1   6       69.68       33.88    114.84 o
 -10   1   6      715.01      496.45    114.06 o
  -9   1   6       10.91       70.26     76.66 o
  -8   1   6     6080.90     6155.54    218.78 o
  -7   1   6     1679.43     1670.01    106.17 o
  -6   1   6    13186.46    12803.17    323.84 o
  -5   1   6     1987.81     2009.89    102.23 o
  -4   1   6      688.12      766.05     62.43 o
  -3   1   6      395.09      330.37     32.66 o
  -2   1   6    33522.72    34738.58   1166.92 o
  -1   1   6     1926.99     2038.94     53.81 o
   0   1   6     2260.07     2326.93    120.04 o
   1   1   6     9461.45    10152.99    379.17 o
   2   1   6    43246.14    46859.78   1113.97 o
   3   1   6     8951.27     9267.24    242.55 o
   4   1   6    18078.36    18863.92    470.76 o
   5   1   6     1813.39     1793.69     83.15 o
   6   1   6     3764.46     3737.08    238.82 o
   7   1   6      521.99      572.51     68.83 o
   8   1   6     6212.13     5871.50    304.95 o
   9   1   6      233.89      157.58     87.38 o
  10   1   6       16.51       55.73    116.89 o
 -11   2   6        4.22       84.83    112.08 o
 -10   2   6     3488.39     3295.19    210.99 o
  -9   2   6     1441.06     1181.31    290.22 o
  -8   2   6     5129.01     5164.93    195.49 o
  -7   2   6      836.99      819.28     64.26 o
  -6   2   6     2005.50     2245.56     86.44 o
  -5   2   6     8306.56     8194.08    302.88 o
  -4   2   6    27604.70    28751.99    796.86 o
  -3   2   6     3813.28     4143.69    237.08 o
  -2   2   6     1439.52     1396.22     67.15 o
  -1   2   6    12925.33    12903.69    529.57 o
   0   2   6    39274.52    40682.55   1107.51 o
   1   2   6     8072.03     7802.65    199.24 o
   2   2   6    10830.78    11308.22    284.88 o
   3   2   6       24.79       49.50     30.24 o
   4   2   6    11098.40    11451.64    298.50 o
   5   2   6     6259.09     5794.26    212.00 o
   6   2   6     6285.19     6080.83    187.54 o
   7   2   6     1640.63     1724.58    101.74 o
   8   2   6      685.49      737.54     84.99 o
   9   2   6      996.48     1088.50    152.77 o
  10   2   6     1350.09     1388.38    175.72 o
 -11   3   6     1881.56     1951.06    214.46 o
 -10   3   6      235.21      289.72    103.77 o
  -9   3   6      255.76      277.01     92.55 o
  -8   3   6     4014.10     4020.42    168.68 o
  -7   3   6    11362.67    11205.36    292.83 o
  -6   3   6    17433.44    17879.56    518.94 o
  -5   3   6     6170.42     6248.08    204.79 o
  -4   3   6     3638.30     4068.19    133.42 o
  -3   3   6    20336.34    20727.19   1030.61 o
  -2   3   6    18304.26    18552.76    438.39 o
  -1   3   6    11045.66    11044.20    403.45 o
   0   3   6     9802.97    10022.96    290.19 o
   1   3   6     1255.95     1248.27     49.26 o
   2   3   6     9074.03     9240.46    238.06 o
   3   3   6    10502.80    10770.64    277.99 o
   4   3   6     4976.49     5057.63    153.53 o
   5   3   6     2195.49     1929.57     87.90 o
   6   3   6     2819.91     2513.79    107.48 o
   7   3   6     3915.95     3777.00    143.50 o
   8   3   6     2679.91     2450.18    141.23 o
   9   3   6     1933.09     1966.75    141.89 o
  10   3   6        1.67      125.18    110.81 o
 -11   4   6       10.87      -46.44    112.35 o
 -10   4   6      490.93      551.55    117.73 o
  -9   4   6     6512.21     6598.31    263.37 o
  -8   4   6       66.60       55.94     61.43 o
  -7   4   6     1941.16     1704.92     83.06 o
  -6   4   6     1389.16     1429.25     67.42 o
  -5   4   6    28396.03    30110.45    721.33 o
  -4   4   6     6573.48     6843.72    182.88 o
  -3   4   6    21296.02    21053.17    699.49 o
  -2   4   6      952.59     1043.65     56.15 o
  -1   4   6    10726.38    11275.00    323.13 o
   0   4   6     1466.77     1291.19     49.01 o
   1   4   6    21731.64    22094.63    465.66 o
   2   4   6      723.08      672.88     41.59 o
   3   4   6      159.07      230.04     48.14 o
   4   4   6     1293.37     1318.30     96.99 o
   5   4   6     8550.12     8445.07    236.85 o
   6   4   6     2082.76     2012.97     95.82 o
   7   4   6     1862.46     1802.45    100.61 o
   8   4   6       11.75      -12.56     70.80 o
   9   4   6     3057.69     3018.19    227.13 o
 -11   5   6     2005.51     1956.81    191.02 o
 -10   5   6        1.04       84.79    104.44 o
  -9   5   6      656.28      593.39     88.10 o
  -8   5   6       21.45       34.86     59.91 o
  -7   5   6    32864.74    32660.03    926.18 o
  -6   5   6      182.70      144.90     51.64 o
  -5   5   6    14692.39    15106.87    375.60 o
  -4   5   6      386.87      308.87     30.89 o
  -3   5   6    13471.41    13243.88    319.93 o
  -2   5   6      586.98      725.12     59.39 o
  -1   5   6    10877.51    10131.65    273.83 o
   0   5   6     1206.36     1237.11     52.31 o
   1   5   6     8401.03     9110.40    234.56 o
   2   5   6      708.27      775.31     45.92 o
   3   5   6    23944.25    25278.11    617.63 o
   4   5   6      514.63      456.88     49.49 o
   5   5   6     2442.82     2243.01    110.97 o
   6   5   6      130.31      169.93     52.41 o
   7   5   6     4575.30     4654.24    218.22 o
   8   5   6      151.32      133.07     78.52 o
   9   5   6     3463.14     3775.48    281.41 o
 -11   6   6      127.90      145.58    171.40 o
 -10   6   6      420.49      340.44    113.23 o
  -9   6   6     7019.55     7216.06    266.72 o
  -8   6   6      639.93      670.14     86.05 o
  -7   6   6      396.82      350.93     68.28 o
  -6   6   6       72.54       15.55     48.72 o
  -5   6   6    23822.54    24981.66    605.72 o
  -4   6   6     2629.00     2812.67     95.33 o
  -3   6   6    15437.92    14854.47    356.94 o
  -2   6   6     3575.56     3703.93    110.64 o
  -1   6   6    11802.08    11442.75    285.05 o
   0   6   6     1542.86     1645.34     77.63 o
   1   6   6    32137.67    32623.38    692.42 o
   2   6   6      471.86      460.21     32.80 o
   3   6   6      860.83      903.58     55.69 o
   4   6   6     2780.16     2863.81     92.04 o
   5   6   6    19488.53    19382.99    490.32 o
   6   6   6        9.80        9.28     50.18 o
   7   6   6     4311.30     4255.36    185.81 o
   8   6   6     1171.35     1150.12    111.01 o
   9   6   6     1249.32     1618.09    140.86 o
 -11   7   6     1467.06     1714.71    189.86 o
 -10   7   6      155.88      -50.95     93.64 o
  -9   7   6      140.85      101.38     77.08 o
  -8   7   6      224.58      181.65     72.43 o
  -7   7   6     9288.67     9428.33    311.70 o
  -6   7   6     1432.68     1322.80    142.22 o
  -5   7   6     2604.86     2639.96    142.46 o
  -4   7   6       68.28       59.80     29.01 o
  -3   7   6    11174.10    11258.24    285.20 o
  -2   7   6    19481.06    20439.13    495.29 o
  -1   7   6    13273.36    13728.86    339.94 o
   0   7   6    14803.23    15818.53    388.52 o
   1   7   6    14092.07    14280.46    315.99 o
   2   7   6     4925.73     4750.25    178.18 o
   3   7   6    35434.63    37148.09    709.88 o
   4   7   6     1960.43     2039.78     75.70 o
   5   7   6      466.07      491.03     68.60 o
   6   7   6     5204.65     5269.01    249.38 o
   7   7   6     4960.70     4910.44    267.60 o
   8   7   6     1425.29     1359.51    119.10 o
   9   7   6     1096.79     1064.17    125.70 o
 -11   8   6      624.03      874.55    252.61 o
 -10   8   6      928.99      849.40    118.85 o
  -9   8   6     2519.10     2488.87    277.26 o
  -8   8   6      764.26      742.04     93.30 o
  -7   8   6       11.37      -54.02     57.41 o
  -6   8   6      923.02      917.38     76.31 o
  -5   8   6     5252.50     4913.73    152.25 o
  -4   8   6    11697.64    11678.66    263.64 o
  -3   8   6     3039.12     2913.37     97.73 o
  -2   8   6     1326.24     1272.35     76.47 o
  -1   8   6    12414.57    12696.64    318.89 o
   0   8   6    19491.87    20138.23    490.21 o
   1   8   6    33883.13    35075.80    746.25 o
   2   8   6     4495.29     4519.32    202.86 o
   3   8   6      325.60      338.15     34.69 o
   4   8   6    13241.73     8638.52   2039.08 o
   5   8   6     6660.91     6376.05    278.08 o
   6   8   6     6142.62     6234.15    232.86 o
   7   8   6      415.50      442.48     84.61 o
   8   8   6      371.04      387.01     92.79 o
   9   8   6      749.64      878.12    159.69 o
 -10   9   6      936.16     1012.99    124.15 o
  -9   9   6      482.82      526.43     96.32 o
  -8   9   6     1035.65     1031.19     81.12 o
  -7   9   6     2676.55     2890.25    175.21 o
  -6   9   6     6115.31     5722.54    179.44 o
  -5   9   6     3929.00     3851.73    132.22 o
  -4   9   6       21.45       35.88     56.63 o
  -3   9   6      568.89      592.08     47.65 o
  -2   9   6    20792.26    20739.73   1058.41 o
  -1   9   6     8356.65     8123.17    216.31 o
   0   9   6     2107.70     2120.18     81.48 o
   1   9   6     1020.18     1176.40     61.24 o
   2   9   6    26551.83    25552.88    888.70 o
   3   9   6    11674.17    10454.27    616.58 o
   4   9   6    12739.14    13255.55    303.74 o
   5   9   6       21.81       38.90     42.66 o
   6   9   6     2260.66     2196.34    127.50 o
   7   9   6     2527.90     2703.94    149.57 o
   8   9   6     2781.62     2515.23    159.77 o
   9   9   6       58.30      125.41    132.76 o
 -10  10   6     2420.66     2470.11    223.80 o
  -9  10   6      285.79      273.80    115.72 o
  -8  10   6     4417.45     4611.01    174.64 o
  -7  10   6      149.89      204.64     60.10 o
  -6  10   6     2025.99     1890.97     95.68 o
  -5  10   6      358.49      458.18     56.45 o
  -4  10   6    16794.65    16283.26    481.89 o
  -3  10   6     1623.15     1598.10    119.69 o
  -2  10   6      140.86       90.51     37.38 o
  -1  10   6      182.01      201.23     50.03 o
   0  10   6    26161.67    26405.55    640.05 o
   1  10   6      517.95      467.74     48.95 o
   2  10   6     9550.26     8438.74    335.24 o
   3  10   6       41.46       29.60     33.09 o
   4  10   6     5704.28     5960.40    203.85 o
   5  10   6     1070.86     1216.77     95.96 o
   6  10   6     7371.80     6569.49    259.67 o
   7  10   6       33.96       66.25     66.99 o
   8  10   6       51.44      -81.48    113.00 o
 -10  11   6     1632.60     1865.82    376.10 o
  -9  11   6     1342.79     1494.56    118.79 o
  -8  11   6     4135.18     4108.17    166.74 o
  -7  11   6      282.29      305.35     66.37 o
  -6  11   6    14113.99    13275.86    352.72 o
  -5  11   6      767.66      758.68     90.68 o
  -4  11   6      627.13      561.87     69.39 o
  -3  11   6     2796.21     2971.58    111.16 o
  -2  11   6    22931.22    21669.93   1059.78 o
  -1  11   6      607.45      573.12    141.99 o
   0  11   6     3686.62     3642.43    147.98 o
   1  11   6       71.20       23.95     38.22 o
   2  11   6     8130.27     6117.90   1247.04 o
   3  11   6       18.92       21.76     38.86 o
   4  11   6     5029.69     5031.09    248.25 o
   5  11   6       23.19      -10.69     53.15 o
   6  11   6      791.53      837.76     84.37 o
   7  11   6       16.41       -5.25     73.97 o
   8  11   6     3848.77     3928.85    250.09 o
 -10  12   6     1668.82     1648.34    159.22 o
  -9  12   6     1138.64     1097.09    115.99 o
  -8  12   6     3975.11     4154.83    277.45 o
  -7  12   6      975.10      858.05     85.90 o
  -6  12   6     2918.66     3029.54    150.70 o
  -5  12   6     1245.14     1278.19    156.17 o
  -4  12   6    15400.62    15280.41    462.11 o
  -3  12   6     2156.04     2209.35    232.41 o
  -2  12   6       87.91      107.61     45.12 o
  -1  12   6      664.75      708.75     62.30 o
   0  12   6    11464.31    11072.02    340.44 o
   1  12   6     2028.63     2114.46    186.56 o
   2  12   6     4539.71     4504.52    150.39 o
   3  12   6        5.17       94.66     48.92 o
   4  12   6     1347.37     1311.76     95.92 o
   5  12   6      738.55      617.28     87.30 o
   6  12   6     3926.00     3670.29    147.82 o
   7  12   6       12.48       49.78    107.25 o
   8  12   6       11.32      -54.59    122.66 o
  -9  13   6       26.21       32.03     88.55 o
  -8  13   6     2985.00     2913.49    144.53 o
  -7  13   6     4745.73     5121.67    217.49 o
  -6  13   6     8096.91     7978.97    285.34 o
  -5  13   6     6278.21     5988.66    226.37 o
  -4  13   6     1119.57     1077.31    136.85 o
  -3  13   6     2801.12     2660.58    130.32 o
  -2  13   6    10643.74    10733.32    289.86 o
  -1  13   6     7507.81     7398.13    274.52 o
   0  13   6       95.55       62.80     50.63 o
   1  13   6      580.91      592.04     62.47 o
   2  13   6     5759.68     5626.89    156.36 o
   3  13   6     4964.96     4743.00    160.12 o
   4  13   6     3835.92     3939.91    280.82 o
   5  13   6       16.28       21.81     74.17 o
   6  13   6       67.12       96.49    102.01 o
   7  13   6     2499.06     2371.72    199.34 o
  -9  14   6     1939.50     1976.22    140.88 o
  -8  14   6      305.41      260.85    102.01 o
  -7  14   6      436.43      393.65     92.46 o
  -6  14   6     2197.03     2300.83    139.27 o
  -5  14   6     6287.71     5588.78    218.51 o
  -4  14   6     5257.07     5130.56    204.80 o
  -3  14   6     8204.38     8064.52    274.68 o
  -2  14   6      478.28      498.30     73.18 o
  -1  14   6     1446.93     1526.30     85.13 o
   0  14   6     4146.38     3939.33    141.51 o
   1  14   6     6019.09     5842.51    184.73 o
   2  14   6      670.23      647.08     60.34 o
   3  14   6      427.15      411.25     65.96 o
   4  14   6      807.92      677.20    103.10 o
   5  14   6     7311.85     6855.37    330.06 o
   6  14   6     3658.52     3232.62    218.70 o
   7  14   6      516.07      414.78    139.76 o
  -8  15   6      454.38      538.10    114.76 o
  -7  15   6     3243.61     3027.02    361.11 o
  -6  15   6      682.44      704.37     97.60 o
  -5  15   6     1427.03     1335.65    108.28 o
  -4  15   6      461.52      465.73     80.53 o
  -3  15   6     9039.54     8668.66    296.38 o
  -2  15   6      551.53      576.99     80.39 o
  -1  15   6    13452.86    13164.73    352.65 o
   0  15   6     1112.34     1139.03     82.04 o
   1  15   6     1306.56     1350.82     87.99 o
   2  15   6     1359.90     1285.71     79.21 o
   3  15   6    12980.39    12032.23    393.05 o
   4  15   6     1415.87     1469.30    151.69 o
   5  15   6      148.85      148.01    110.58 o
   6  15   6       52.83      116.67    121.70 o
   7  15   6     4188.55     3970.05    266.34 o
  -8  16   6       52.78      159.90    111.47 o
  -7  16   6      122.18      159.98     99.58 o
  -6  16   6      211.31      184.00     83.31 o
  -5  16   6     5003.17     4857.25    212.44 o
  -4  16   6      180.46      214.05     79.63 o
  -3  16   6     3550.90     3176.32    158.26 o
  -2  16   6      164.28      218.15     74.55 o
  -1  16   6     5939.52     5683.72    187.71 o
   0  16   6        3.36       -9.05     60.17 o
   1  16   6    16379.45    17171.86    450.92 o
   2  16   6        8.99      -75.49     61.16 o
   3  16   6       35.13       89.91     79.50 o
   4  16   6      260.57      299.13    118.43 o
   5  16   6     8060.80     8462.41    393.20 o
   6  16   6       61.38      213.93    181.76 o
  -7  17   6     2650.75     2669.02    177.84 o
  -6  17   6      108.57       62.98     90.44 o
  -5  17   6      708.91      824.51    111.72 o
  -4  17   6      127.05      139.74     79.21 o
  -3  17   6     2712.57     2596.37    150.01 o
  -2  17   6     2144.87     2216.56    135.85 o
  -1  17   6     7473.37     8042.84    358.75 o
   0  17   6      359.54      408.48     76.86 o
   1  17   6      677.12      680.75     83.60 o
   2  17   6     1363.81     1317.13    118.76 o
   3  17   6     9748.62     9448.84    417.43 o
   4  17   6      267.48      217.10    119.58 o
   5  17   6      316.76      392.08    137.81 o
   6  17   6      380.57      369.54    185.85 o
  -7  18   6       18.08       24.90    107.47 o
  -6  18   6       86.07       58.19    100.82 o
  -5  18   6     2576.80     2628.32    204.31 o
  -4  18   6     2232.21     2285.00    149.80 o
  -3  18   6     3308.98     2982.74    163.45 o
  -2  18   6       24.92       57.79     79.85 o
  -1  18   6      662.52      689.20     98.71 o
   0  18   6     1943.23     2057.31    119.42 o
   1  18   6     6840.33     7040.73    232.26 o
   2  18   6      440.32      733.29    138.58 o
   3  18   6       20.73      111.73    192.39 o
   4  18   6      924.61      871.94    153.70 o
   5  18   6     2654.65     2525.84    221.29 o
  -6  19   6     2445.48     2467.66    178.86 o
  -5  19   6      943.06      895.67    130.48 o
  -4  19   6      310.93      236.89    100.33 o
  -3  19   6      236.69      235.98     99.35 o
  -2  19   6     6239.16     6290.90    294.53 o
  -1  19   6     2538.28     2566.91    157.16 o
   0  19   6      437.38      474.61    106.34 o
   1  19   6       13.14      118.00    101.34 o
   2  19   6     1540.68     1445.37    175.93 o
   3  19   6     2565.23     2368.82    306.84 o
   4  19   6      939.88      864.24    165.73 o
  -5  20   6      584.65      779.30    129.26 o
  -4  20   6     6600.53     6430.86    273.53 o
  -3  20   6      242.41      152.73    102.57 o
  -2  20   6       76.45       36.52     98.70 o
  -1  20   6      209.36      181.40    106.49 o
   0  20   6     3579.53     3492.38    282.86 o
   1  20   6      947.90      961.14    165.32 o
   2  20   6     1046.92     1262.82    256.70 o
   3  20   6        2.72      -98.16    127.77 o
  -3  21   6      267.86      318.63    133.04 o
  -2  21   6     6791.69     7715.89    383.49 o
  -1  21   6        3.87      -88.81    140.34 o
   0  21   6      470.97      579.94    154.30 o
   1  21   6       88.53      131.89    200.56 o
   2  21   6     1567.72     1608.67    203.09 o
 -11   0   7     1463.63     1832.86    257.79 o
  -9   0   7     1023.99      699.79    161.87 o
  -7   0   7     6639.82     6287.44    261.73 o
  -5   0   7       93.52      140.07     70.85 o
  -3   0   7    39678.16        7.09     27.25 o
  -1   0   7    43445.50    44557.31   1491.98 o
   1   0   7    33313.80    37454.28   1261.94 o
   3   0   7    56317.95    61349.68   2062.73 o
   5   0   7     2627.78     2374.26    141.99 o
   7   0   7    10502.95    10864.59    700.61 o
   9   0   7      152.74      246.90    126.23 o
 -11   1   7     1952.14     2165.80    190.42 o
 -10   1   7       86.60      254.59     99.11 o
  -9   1   7     3585.60     3641.19    267.05 o
  -8   1   7        8.38        0.52     48.25 o
  -7   1   7     1334.44     1293.05     74.13 o
  -6   1   7     2148.93     2278.50     88.59 o
  -5   1   7    18475.10    19376.11    551.14 o
  -4   1   7     1819.03     1882.29     99.39 o
  -3   1   7     5876.30     5920.57    183.22 o
  -2   1   7     2519.29     2408.22     71.30 o
  -1   1   7    32324.55    34387.05    817.98 o
   0   1   7     1701.89     1606.46     69.74 o
   1   1   7    41206.32    44927.24   1066.95 o
   2   1   7      712.03      816.71     45.07 o
   3   1   7    12086.48    13089.32    333.78 o
   4   1   7     1458.08     1580.45     74.93 o
   5   1   7    27219.62    26867.51   1055.22 o
   6   1   7      800.13      843.51     72.59 o
   7   1   7        8.94       85.31     62.21 o
   8   1   7       79.47      141.71     73.14 o
   9   1   7     2958.20     3217.93    179.83 o
 -11   2   7     1072.58     1271.59    163.31 o
 -10   2   7      129.32      151.00     98.78 o
  -9   2   7     1766.52     1611.29    140.77 o
  -8   2   7     2087.81     2058.33    115.72 o
  -7   2   7     7548.93     7594.51    215.89 o
  -6   2   7     3860.86     3418.81    136.07 o
  -5   2   7       53.81       21.45     34.37 o
  -4   2   7     3078.92     2708.39    103.36 o
  -3   2   7    30833.21    33541.05    931.54 o
  -2   2   7    12389.51    12457.04    299.17 o
  -1   2   7    25569.13    26182.75    849.00 o
   0   2   7     3987.26     3878.29    129.82 o
   1   2   7     4604.87     4691.59    130.52 o
   2   2   7    13281.26    13886.24    347.08 o
   3   2   7    14775.66    14868.82    375.12 o
   4   2   7     3702.10     3774.73    130.27 o
   5   2   7     1726.62     1593.84     83.57 o
   6   2   7      510.13      560.34     64.71 o
   7   2   7     6038.50     5884.19    196.27 o
   8   2   7     1691.17     1724.67    110.40 o
   9   2   7       26.20      -35.89     91.19 o
 -11   3   7      780.54     1030.99    271.41 o
 -10   3   7     2447.72     2178.94    228.36 o
  -9   3   7     2685.97     2642.00    261.75 o
  -8   3   7     2231.77     1996.46    114.27 o
  -7   3   7      955.86      946.44     66.37 o
  -6   3   7     8319.46     8155.40    263.46 o
  -5   3   7    19252.97    19439.79    476.59 o
  -4   3   7    15380.38    15268.77    376.64 o
  -3   3   7    13155.59    13592.73    329.13 o
  -2   3   7     6722.47     6940.64    227.25 o
  -1   3   7      890.66      893.53    109.77 o
   0   3   7    18121.11    18738.79    526.11 o
   1   3   7     1859.10     1651.37     75.98 o
   2   3   7       20.01       18.99     27.31 o
   3   3   7     2602.82     2820.27    145.41 o
   4   3   7     4817.23     4730.19    148.12 o
   5   3   7     5998.90     6393.42    260.83 o
   6   3   7     2752.35     2658.28    114.06 o
   7   3   7        0.82      -27.96     58.29 o
   8   3   7      513.32      507.43     84.25 o
   9   3   7     1427.13     1275.40    132.42 o
 -11   4   7      114.07      -60.33    110.76 o
 -10   4   7     1021.26      746.71    131.38 o
  -9   4   7      901.01      823.96    138.71 o
  -8   4   7     4106.94     3980.97    170.05 o
  -7   4   7     3241.10     3104.04    124.29 o
  -6   4   7    11346.59    11319.35    302.84 o
  -5   4   7        5.00      -30.78     32.54 o
  -4   4   7    11210.90    11625.49    294.14 o
  -3   4   7     3754.89     3481.90     93.34 o
  -2   4   7    57058.44    60104.79   1650.49 o
  -1   4   7      260.33      320.04     26.98 o
   0   4   7      278.64      395.21     41.93 o
   1   4   7     1036.36      888.96     42.28 o
   2   4   7    19310.04    20116.53    494.08 o
   3   4   7      880.28      939.80     55.65 o
   4   4   7     1528.00     1592.79     78.38 o
   5   4   7      107.49      147.63     52.72 o
   6   4   7     6628.78     6513.19    237.33 o
   7   4   7     1063.32     1066.55     87.06 o
   8   4   7     4840.65     4603.29    205.81 o
   9   4   7      155.39      147.02    101.05 o
 -11   5   7       42.94      -84.74    107.03 o
 -10   5   7     2333.92     2709.94    238.17 o
  -9   5   7        3.91       -6.60     69.86 o
  -8   5   7     1812.68     1651.41    108.11 o
  -7   5   7       43.22      -19.22     99.72 o
  -6   5   7    18963.60    19034.90    890.11 o
  -5   5   7      597.12      669.76     49.19 o
  -4   5   7    41575.74    43120.13    897.33 o
  -3   5   7      669.78      680.46     38.19 o
  -2   5   7      260.36      255.97     30.90 o
  -1   5   7     1021.53      954.61     48.08 o
   0   5   7    19795.73    19591.95    585.66 o
   1   5   7      789.75      786.28     85.43 o
   2   5   7       25.29       25.36     24.08 o
   3   5   7      155.83      138.65     38.72 o
   4   5   7    14673.49    15268.03    392.52 o
   5   5   7      432.53      544.23     60.59 o
   6   5   7     4281.95     4515.24    158.66 o
   7   5   7      655.15      654.68     80.19 o
   8   5   7     1805.25     1871.50    132.77 o
   9   5   7       14.15     -104.24    114.92 o
 -11   6   7       26.26       21.76    116.74 o
 -10   6   7      281.00      273.50    118.49 o
  -9   6   7      733.66      698.54     95.46 o
  -8   6   7     5895.10     5872.68    318.76 o
  -7   6   7      798.26      736.49     78.96 o
  -6   6   7     7940.58     7761.26    258.38 o
  -5   6   7     1116.67     1096.65     89.97 o
  -4   6   7    14608.80    15684.51    343.30 o
  -3   6   7      278.34      339.10     36.15 o
  -2   6   7    44470.84    46459.93   1096.04 o
  -1   6   7      843.53      685.62     60.57 o
   0   6   7      101.22      149.24     26.15 o
   1   6   7       22.10       67.54     28.09 o
   2   6   7    29759.13    29594.21    753.39 o
   3   6   7       60.11       45.13     37.70 o
   4   6   7     3787.43     3848.76    132.33 o
   5   6   7     2591.43     2762.46    113.25 o
   6   6   7     8201.63     8011.57    301.84 o
   7   6   7      433.33      429.49     85.59 o
   8   6   7     5177.81     5066.49    222.73 o
   9   6   7      458.91      584.33    141.94 o
 -11   7   7      639.09      585.91    145.39 o
 -10   7   7     1636.98     1490.41    134.11 o
  -9   7   7     1788.91     1607.17    153.75 o
  -8   7   7      345.38      427.48     78.23 o
  -7   7   7       30.64       19.66     56.11 o
  -6   7   7    11960.03    12229.61    401.01 o
  -5   7   7     2426.49     2126.15     96.42 o
  -4   7   7    18635.83    19842.30    428.98 o
  -3   7   7     2489.58     2398.99     87.14 o
  -2   7   7     1889.25     1857.44     71.33 o
  -1   7   7     2675.55     2654.50     89.66 o
   0   7   7    26901.03    28275.25    677.18 o
   1   7   7     3957.42     3742.06    104.29 o
   2   7   7      430.74      467.25     38.58 o
   3   7   7     2852.57     2888.02     82.30 o
   4   7   7    25035.93    24647.44    612.36 o
   5   7   7     5394.90     5250.74    170.03 o
   6   7   7     9841.34     9864.94    282.81 o
   7   7   7       43.70      132.22     73.71 o
   8   7   7      663.86      844.97    145.61 o
   9   7   7      425.53      362.87    144.64 o
 -11   8   7     1095.22     1244.20    171.84 o
 -10   8   7        1.88       -5.90     90.83 o
  -9   8   7      829.46      863.30    104.07 o
  -8   8   7     3650.35     3795.58    172.63 o
  -7   8   7     2736.18     2768.95    119.82 o
  -6   8   7      580.83      555.39     62.36 o
  -5   8   7      198.49      247.70     46.53 o
  -4   8   7     8404.03     8760.26    233.63 o
  -3   8   7    10214.86    10609.25    317.73 o
  -2   8   7    13691.28    13762.54    346.04 o
  -1   8   7     2635.85     2757.09     95.69 o
   0   8   7        9.21       22.07     30.43 o
   1   8   7    10381.38    10504.94    243.22 o
   2   8   7    13146.46    13151.45    298.40 o
   3   8   7    14438.34    14341.76    290.79 o
   4   8   7     4097.41     4354.70    143.18 o
   5   8   7      116.93      152.27     63.70 o
   6   8   7     1560.11     1401.90    106.82 o
   7   8   7     3139.17     3173.63    210.22 o
   8   8   7     1328.12     1490.31    247.71 o
   9   8   7        5.57       72.18    141.58 o
 -10   9   7     1299.42     1468.32    137.16 o
  -9   9   7     2239.43     2659.29    126.72 o
  -8   9   7       45.71       18.76     59.93 o
  -7   9   7      323.30      410.73     65.83 o
  -6   9   7     1412.97     1211.42     98.77 o
  -5   9   7     8549.91     7827.87    268.33 o
  -4   9   7     4040.04     3691.46    201.78 o
  -3   9   7      425.98      490.12     65.68 o
  -2   9   7       65.48       48.35     53.65 o
  -1   9   7    26026.87    26562.44    642.22 o
   0   9   7     7835.74     8257.76    222.80 o
   1   9   7    18441.83    18541.11    409.36 o
   2   9   7      900.05      964.08     53.93 o
   3   9   7     3753.39     3771.76    147.50 o
   4   9   7     4780.44     5016.16    196.81 o
   5   9   7    11817.42    10309.08    653.05 o
   6   9   7     1232.26     1342.13    153.08 o
   7   9   7        6.23      -69.15     93.14 o
   8   9   7      783.35      839.67    155.35 o
 -10  10   7      402.43      543.40    110.11 o
  -9  10   7      549.61      615.97     92.93 o
  -8  10   7      612.12      742.43    149.15 o
  -7  10   7     8209.93     8308.81    246.06 o
  -6  10   7      432.32      435.55     61.28 o
  -5  10   7       34.37       42.38     51.58 o
  -4  10   7      405.18      463.14     61.24 o
  -3  10   7    22924.59    22504.75   1093.44 o
  -2  10   7     1703.79     1481.54     76.46 o
  -1  10   7    11037.26    11494.08    298.51 o
   0  10   7     1679.35     1660.56     76.14 o
   1  10   7     9202.12     9074.33    218.54 o
   2  10   7      107.43      126.24     40.07 o
   3  10   7    14540.05    14344.87    446.61 o
   4  10   7      159.66      180.57     50.30 o
   5  10   7      478.57      567.80     82.83 o
   6  10   7      351.70      342.20    107.50 o
   7  10   7     5794.60     5189.47    280.23 o
   8  10   7       23.91       67.85    125.71 o
 -10  11   7        1.19       41.37     96.59 o
  -9  11   7     3644.53     3552.58    166.43 o
  -8  11   7     1227.39     1294.93    115.56 o
  -7  11   7      105.87       85.47     59.48 o
  -6  11   7       18.78       35.75     61.92 o
  -5  11   7    15576.93    14788.45    452.16 o
  -4  11   7       97.51       39.26     55.00 o
  -3  11   7     3581.05     3506.40    132.84 o
  -2  11   7     4065.24     3971.49    173.55 o
  -1  11   7    10653.94    10919.99    288.68 o
   0  11   7     1126.54     1199.62     89.76 o
   1  11   7     9242.36     9069.94    316.53 o
   2  11   7      146.36      138.50     44.06 o
   3  11   7     2871.57     2917.51    100.49 o
   4  11   7      131.39      115.95     54.67 o
   5  11   7     7077.63     6918.34    315.89 o
   6  11   7       19.70      109.53     95.76 o
   7  11   7       28.92       71.13    102.12 o
   8  11   7      191.33      166.96    133.34 o
  -9  12   7      571.42      597.55    118.23 o
  -8  12   7      604.58      679.39     88.28 o
  -7  12   7     7863.79     7628.98    236.24 o
  -6  12   7     2602.15     2014.53    177.32 o
  -5  12   7       70.07       72.27     59.62 o
  -4  12   7      702.28      633.64     72.37 o
  -3  12   7    16042.58    15734.07    471.33 o
  -2  12   7     2037.61     1786.93    191.04 o
  -1  12   7     5785.00     5902.46    179.73 o
   0  12   7      109.66      178.73     47.70 o
   1  12   7     4482.79     4386.42    147.12 o
   2  12   7      277.01      250.44     48.29 o
   3  12   7     6775.93     6413.89    195.74 o
   4  12   7        3.04      -36.40     65.38 o
   5  12   7      310.16      274.10    173.86 o
   6  12   7      604.82      346.16    117.06 o
   7  12   7     3937.09     3764.14    248.55 o
  -9  13   7     1328.72     1240.08    120.89 o
  -8  13   7     2058.01     2122.99    129.03 o
  -7  13   7      617.62      695.32     97.66 o
  -6  13   7     1413.28     1471.15    114.86 o
  -5  13   7    11807.68    11712.79    377.00 o
  -4  13   7     7894.49     7521.18    263.64 o
  -3  13   7      976.98     1037.71     86.60 o
  -2  13   7      323.98      292.22     54.47 o
  -1  13   7     6683.92     6164.88    271.40 o
   0  13   7     7510.42     7202.88    273.83 o
   1  13   7     3061.60     3014.02    121.30 o
   2  13   7      302.59      279.86     50.77 o
   3  13   7     1109.43      910.98     90.72 o
   4  13   7     2119.71     1906.79    156.47 o
   5  13   7     4114.16     4382.41    245.40 o
   6  13   7      366.27      453.89    121.48 o
   7  13   7      368.36      384.53    129.40 o
  -9  14   7      173.90       80.49    114.09 o
  -8  14   7     3126.78     3316.77    231.39 o
  -7  14   7     1338.27     1395.68    187.92 o
  -6  14   7     3357.22     3331.00    245.47 o
  -5  14   7      511.51      499.42     85.64 o
  -4  14   7     1613.55     1697.76    112.11 o
  -3  14   7     7810.39     8160.71    559.39 o
  -2  14   7     8688.22     8292.37    278.15 o
  -1  14   7      513.20      581.60     64.02 o
   0  14   7      352.17      156.30     88.14 o
   1  14   7     2652.54     2739.87    136.71 o
   2  14   7     8260.40     8086.53    237.75 o
   3  14   7     2669.10     2753.24    271.14 o
   4  14   7      536.10      448.35    116.26 o
   5  14   7      202.52      235.65    112.00 o
   6  14   7     2849.06     2612.62    203.89 o
   7  14   7     1148.38     1144.61    176.06 o
  -8  15   7      368.17      445.53    115.60 o
  -7  15   7      441.06      409.42     97.39 o
  -6  15   7     2338.28     2220.70    282.31 o
  -5  15   7     2319.19     2176.14    263.71 o
  -4  15   7     6574.98     6228.77    236.52 o
  -3  15   7        8.65      -15.12     62.07 o
  -2  15   7      996.73     1048.21    103.96 o
  -1  15   7     2137.48     2120.72    103.29 o
   0  15   7    18370.11    19534.13    499.99 o
   1  15   7       58.01       44.21     89.04 o
   2  15   7      416.35      418.75     73.36 o
   3  15   7      177.56       86.78    106.82 o
   4  15   7    10459.05    10214.79    438.34 o
   5  15   7     1074.04     1097.72    149.71 o
   6  15   7     2544.39     2452.93    203.89 o
  -8  16   7     1719.04     1739.79    158.68 o
  -7  16   7        9.13      -60.62     91.74 o
  -6  16   7      804.42      890.21    111.20 o
  -5  16   7       28.87       -2.67     72.25 o
  -4  16   7     3158.03     3338.80    166.76 o
  -3  16   7      370.11      349.35     79.99 o
  -2  16   7    12513.24    12711.31    406.69 o
  -1  16   7       33.39       25.97     62.46 o
   0  16   7        3.88      -87.24     58.16 o
   1  16   7        4.05       17.54     77.49 o
   2  16   7    15518.40    15674.39    491.09 o
   3  16   7        9.64       60.12    100.25 o
   4  16   7     1831.02     1963.43    179.44 o
   5  16   7      515.12      454.18    133.54 o
   6  16   7     3595.61     3428.20    251.07 o
  -7  17   7       56.34      102.15    101.78 o
  -6  17   7     2290.65     2519.11    164.68 o
  -5  17   7      163.02      119.01     86.61 o
  -4  17   7     2904.93     2645.39    154.16 o
  -3  17   7        9.20      -44.97     72.99 o
  -2  17   7      284.98      269.54     84.17 o
  -1  17   7     1039.78     1303.13    178.43 o
   0  17   7     9775.54    10010.64    340.85 o
   1  17   7      699.00      823.01    106.86 o
   2  17   7      622.10      572.65    126.26 o
   3  17   7      431.62      235.81    114.41 o
   4  17   7     6976.61     6869.05    349.72 o
   5  17   7      303.25      239.69    137.42 o
  -6  18   7      715.68      808.47    122.71 o
  -5  18   7      137.77      195.88     98.16 o
  -4  18   7      945.58      835.49    112.63 o
  -3  18   7     1406.37     1507.49    128.82 o
  -2  18   7     4679.93     4412.01    445.00 o
  -1  18   7       87.81       41.96    103.85 o
   0  18   7      562.35      596.46    104.79 o
   1  18   7     2397.06     2319.34    153.73 o
   2  18   7     4011.86     4330.19    416.66 o
   3  18   7     1533.75     1438.24    177.83 o
   4  18   7      715.94      700.68    153.94 o
  -6  19   7     1662.16     2158.18    252.03 o
  -5  19   7     2751.87     2800.54    181.18 o
  -4  19   7     1293.41     1403.41    136.78 o
  -3  19   7      106.50      163.96    121.71 o
  -2  19   7       33.92        8.26    140.88 o
  -1  19   7     6177.00     6427.50    494.59 o
   0  19   7     1054.51     1042.58    156.04 o
   1  19   7     2349.29     2464.60    495.96 o
   2  19   7      229.70      250.75    178.49 o
   3  19   7      409.62      441.69    145.34 o
  -4  20   7     1118.46     1104.15    176.35 o
  -3  20   7     4658.33     4888.57    292.69 o
  -2  20   7      869.97      864.20    176.31 o
  -1  20   7     1273.97     1328.15    229.72 o
   0  20   7       50.47      -23.39    127.03 o
   1  20   7     2425.45     2652.01    329.73 o
   2  20   7      204.16      204.10    140.95 o
  -3  21   7      346.13      259.33    142.16 o
  -2  21   7      355.62      464.92    161.28 o
  -1  21   7     4644.56     5195.14    309.71 o
   0  21   7       70.56     -129.33    144.78 o
   1  21   7     1951.92     1710.23    291.03 o
 -10   0   8     4133.85     3858.11    321.01 o
  -8   0   8        2.67      -53.70     67.59 o
  -6   0   8     9738.40     9740.86    365.11 o
  -4   0   8     2253.67     2606.77    176.04 o
  -2   0   8    23640.05    24771.84    664.08 o
   0   0   8    49279.22    54586.52   1828.19 o
   2   0   8      878.27      893.10     69.86 o
   4   0   8    39785.64    42320.63   1447.00 o
   6   0   8      410.28      402.01     90.17 o
   8   0   8     6786.30     6289.09    312.70 o
 -11   1   8      176.55      256.28    116.75 o
 -10   1   8      394.87      421.05    112.88 o
  -9   1   8      199.42      130.10     83.62 o
  -8   1   8     6266.85     6151.65    187.93 o
  -7   1   8      855.37      778.46     63.67 o
  -6   1   8       53.70       38.29     43.39 o
  -5   1   8     1306.20     1384.37     93.22 o
  -4   1   8    22005.65    22206.99    629.39 o
  -3   1   8     2513.36     1806.34    827.88 o
  -2   1   8    17286.02    16445.66    389.57 o
  -1   1   8     1989.97     1746.69     61.89 o
   0   1   8     7879.71     7729.34    232.80 o
   1   1   8     6160.53     6121.14    165.16 o
   2   1   8    40756.63    43637.23   1042.86 o
   3   1   8      510.75      481.69     46.36 o
   4   1   8       58.25      158.30     46.93 o
   5   1   8       47.31      109.02     52.55 o
   6   1   8    15450.92    16348.58    554.75 o
   7   1   8      437.33      439.45     75.98 o
   8   1   8      732.84      804.88     93.28 o
   9   1   8        0.67     -110.06    130.55 o
 -11   2   8      339.06      313.45    267.60 o
 -10   2   8     2477.69     2571.56    185.61 o
  -9   2   8     1696.85     1660.16    119.23 o
  -8   2   8      556.24      533.52     66.07 o
  -7   2   8      490.00      549.70     57.32 o
  -6   2   8    12842.22    12955.28    389.09 o
  -5   2   8     2285.76     2255.50     85.47 o
  -4   2   8     4896.99     4897.47    198.74 o
  -3   2   8     4188.27     3942.92    111.97 o
  -2   2   8    10262.95    10234.72    258.11 o
  -1   2   8    16426.98    16200.16    458.21 o
   0   2   8    23563.24    23177.17    726.27 o
   1   2   8     1225.37     1339.30     54.53 o
   2   2   8     1357.72     1401.42     69.07 o
   3   2   8      455.45      500.81     46.79 o
   4   2   8    17735.07    18530.98    467.98 o
   5   2   8      548.83      474.65     61.11 o
   6   2   8      222.09      273.26     61.96 o
   7   2   8      280.33      296.97     73.01 o
   8   2   8     3362.75     3390.31    183.71 o
   9   2   8     1425.04     1459.75    177.38 o
 -11   3   8      947.83      878.26    146.04 o
 -10   3   8      292.20      286.58    133.80 o
  -9   3   8     1823.08     1661.74    163.91 o
  -8   3   8     3671.87     3911.31    167.98 o
  -7   3   8     6178.17     6191.12    219.94 o
  -6   3   8       97.83       89.82     41.15 o
  -5   3   8     9230.92     9392.40    246.70 o
  -4   3   8    10532.27    10349.15    549.37 o
  -3   3   8    29818.95    31021.55    728.89 o
  -2   3   8    20085.81    20833.55    585.34 o
  -1   3   8     1443.63     1461.45     70.46 o
   0   3   8      579.68      556.41     47.62 o
   1   3   8    14557.46    14842.50    428.05 o
   2   3   8     6950.14     6627.83    188.40 o
   3   3   8      489.64      500.42     47.70 o
   4   3   8      101.00      119.40     46.61 o
   5   3   8     3173.13     3436.82    128.94 o
   6   3   8     2694.15     2588.35    156.15 o
   7   3   8     4814.10     5199.13    220.26 o
   8   3   8      137.74      198.69     96.91 o
   9   3   8       34.77      121.43    138.02 o
 -11   4   8     1540.54     1555.44    177.38 o
 -10   4   8      486.13      460.05    117.91 o
  -9   4   8     3358.46     3156.57    156.97 o
  -8   4   8      227.82       62.75     62.22 o
  -7   4   8     4512.40     4280.85    171.82 o
  -6   4   8     3086.86     3045.88    124.37 o
  -5   4   8    23832.65    23932.82    582.44 o
  -4   4   8      467.35      302.88     66.86 o
  -3   4   8     3371.92     3436.71     93.36 o
  -2   4   8     4730.55     4794.39    153.24 o
  -1   4   8    44866.98    45506.35   1245.40 o
   0   4   8     5089.10     4770.00    226.58 o
   1   4   8     3793.76     3888.19    140.23 o
   2   4   8       27.66       55.92     31.77 o
   3   4   8     7621.52     7795.91    283.35 o
   4   4   8      116.03       93.93     64.82 o
   5   4   8     4913.25     4689.29    205.95 o
   6   4   8       11.35       34.50     56.63 o
   7   4   8     1079.15     1010.80     88.99 o
   8   4   8      152.36       94.78    112.07 o
   9   4   8     3902.20     4034.23    456.17 o
 -11   5   8      152.99      156.07    129.27 o
 -10   5   8        7.00       -5.63     95.28 o
  -9   5   8     5235.64     5226.87    246.19 o
  -8   5   8        3.70       52.12    116.47 o
  -7   5   8    12155.16    12594.63    490.11 o
  -6   5   8      118.72       65.00     53.57 o
  -5   5   8     6177.40     5977.36    141.02 o
  -4   5   8      445.48      570.98     45.97 o
  -3   5   8    40602.20    40001.95    948.80 o
  -2   5   8      334.19      384.78     33.40 o
  -1   5   8      224.41      263.81     44.10 o
   0   5   8     3685.32     3644.04    134.67 o
   1   5   8    23720.60    23573.78    573.93 o
   2   5   8      171.46      156.76     32.24 o
   3   5   8     5071.07     5155.81    157.54 o
   4   5   8        1.40       -9.13     45.46 o
   5   5   8     3734.36     3654.60    134.36 o
   6   5   8       32.82       24.82     58.05 o
   7   5   8     4607.19     5063.46    214.73 o
   8   5   8      645.92      528.36    132.09 o
   9   5   8       44.61      239.05    141.37 o
 -11   6   8     1510.30     1679.44    204.11 o
 -10   6   8      138.19      103.59    108.60 o
  -9   6   8     1909.30     1790.78    129.56 o
  -8   6   8      335.23      318.15     76.03 o
  -7   6   8     4743.92     4666.77    256.95 o
  -6   6   8      769.80      596.89     70.57 o
  -5   6   8    22276.86    22568.63    546.88 o
  -4   6   8     1888.06     2012.90     79.33 o
  -3   6   8     2349.03     2439.52     88.28 o
  -2   6   8      690.80      645.53     42.04 o
  -1   6   8    44046.84    45459.57   1073.67 o
   0   6   8     2810.11     2904.40     94.24 o
   1   6   8     2764.81     2721.37     93.70 o
   2   6   8      220.27      227.76     37.50 o
   3   6   8    17246.44    18154.20    398.33 o
   4   6   8     1616.57     1615.27     83.61 o
   5   6   8     9354.99     9416.52    268.20 o
   6   6   8       40.73       31.98     72.82 o
   7   6   8      857.46      846.92    132.84 o
   8   6   8      404.11      795.24    161.87 o
   9   6   8     2671.46     2423.39    218.77 o
 -11   7   8      205.61      236.56    133.47 o
 -10   7   8       66.59      117.63     90.29 o
  -9   7   8     1268.80     1229.41    114.34 o
  -8   7   8     1617.73     1540.15    111.38 o
  -7   7   8     2039.43     1974.12     99.55 o
  -6   7   8      724.92      720.23     63.43 o
  -5   7   8     3890.45     3614.76    133.97 o
  -4   7   8      588.33      539.15     58.55 o
  -3   7   8    21006.76    22680.11    552.82 o
  -2   7   8     9913.79    10170.58    262.61 o
  -1   7   8       22.80       39.92     29.04 o
   0   7   8      147.92      195.79     30.09 o
   1   7   8    25399.44    26332.59    568.36 o
   2   7   8     8448.73     8337.36    286.69 o
   3   7   8     7120.89     7269.54    163.52 o
   4   7   8      167.33      192.66     44.56 o
   5   7   8     5144.58     5286.70    353.62 o
   6   7   8     2300.15     2277.50    136.85 o
   7   7   8     5818.78     5874.80    295.84 o
   8   7   8       78.40      170.05    125.42 o
 -10   8   8     1614.63     1531.97    224.92 o
  -9   8   8      922.62      900.90    134.88 o
  -8   8   8       62.86       23.09     62.53 o
  -7   8   8      769.93      866.19     85.32 o
  -6   8   8     1870.79     1838.26     91.12 o
  -5   8   8     1285.34     1347.02     74.93 o
  -4   8   8     1062.16     1100.33     90.06 o
  -3   8   8     3336.65     3228.59    158.67 o
  -2   8   8     2727.29     2665.31     95.47 o
  -1   8   8    24134.69    25296.25    612.82 o
   0   8   8     9834.32     9892.09    231.99 o
   1   8   8     4441.31     4608.49    128.25 o
   2   8   8     3551.59     3583.50    106.99 o
   3   8   8     3787.89     3687.00    153.53 o
   4   8   8    13505.51    12354.63    959.81 o
   5   8   8     1701.31     1593.41    109.19 o
   6   8   8      125.58       16.90    117.72 o
   7   8   8     1089.20     1271.48    295.39 o
   8   8   8     1564.64     1550.05    224.27 o
 -10   9   8      270.35      273.92    104.02 o
  -9   9   8      537.97      456.02    189.66 o
  -8   9   8     3438.24     3618.74    176.18 o
  -7   9   8       26.99       89.01     53.85 o
  -6   9   8      190.38      291.74     56.55 o
  -5   9   8      812.91      807.33    113.21 o
  -4   9   8     5944.21     5870.95    216.81 o
  -3   9   8     6974.64     6743.60    191.90 o
  -2   9   8     6011.67     6139.96    176.97 o
  -1   9   8     6756.64     6646.40    187.58 o
   0   9   8    12295.86    12410.93    318.96 o
   1   9   8     2544.81     2405.20    124.38 o
   2   9   8    28091.75    28012.50    675.49 o
   3   9   8     2806.39     2721.24    145.85 o
   4   9   8       99.23       55.85     64.45 o
   5   9   8     1195.47     1281.65    165.02 o
   6   9   8     8273.45     8369.97    391.86 o
   7   9   8     1325.91     1337.43    157.88 o
   8   9   8      579.42      468.03    143.39 o
 -10  10   8     2418.86     2544.35    160.72 o
  -9  10   8      219.48      218.45     84.77 o
  -8  10   8       21.26       14.48     67.95 o
  -7  10   8     1341.40     1408.44     94.16 o
  -6  10   8    10464.94    10186.36    282.26 o
  -5  10   8        9.47      -12.87     50.53 o
  -4  10   8     3259.64     3108.72    146.06 o
  -3  10   8       91.20       72.93     42.86 o
  -2  10   8    14067.27    13851.49    375.08 o
  -1  10   8      574.64      595.85     53.13 o
   0  10   8    20139.06    20101.77    498.81 o
   1  10   8     2180.57     1995.20     83.00 o
   2  10   8     1200.07     1329.16     86.81 o
   3  10   8       95.51       53.35     53.81 o
   4  10   8     9875.51     9434.25    311.97 o
   5  10   8      308.02      320.70     94.87 o
   6  10   8       15.00      -24.25    112.27 o
   7  10   8       10.33       11.89    109.97 o
   8  10   8     2661.17     2594.24    223.94 o
 -10  11   8      337.06      393.32    124.84 o
  -9  11   8      149.34      184.25     84.63 o
  -8  11   8     5915.83     5999.26    217.01 o
  -7  11   8      920.58      881.15    116.90 o
  -6  11   8       77.43      141.80     66.44 o
  -5  11   8        3.89       70.15     63.94 o
  -4  11   8    20542.45    19718.88    698.20 o
  -3  11   8      522.38      510.49     86.19 o
  -2  11   8    11697.88    12000.15    315.74 o
  -1  11   8     1015.31      904.60     64.29 o
   0  11   8     3068.49     3240.09    117.96 o
   1  11   8      183.15      236.44     78.27 o
   2  11   8     9766.30     9639.76    286.42 o
   3  11   8      281.88      385.32     72.65 o
   4  11   8       67.86       71.79     66.27 o
   5  11   8        8.98       12.19     87.01 o
   6  11   8     5874.59     5831.83    307.11 o
   7  11   8       12.59      104.70    121.12 o
  -9  12   8     1206.47     1363.40    120.96 o
  -8  12   8        2.20       37.38     70.12 o
  -7  12   8       65.43       52.74     73.25 o
  -6  12   8    14178.57    14456.54    743.32 o
  -5  12   8     4358.39     4279.34    235.32 o
  -4  12   8     3235.73     3166.97    219.04 o
  -3  12   8       13.36       21.11     40.69 o
  -2  12   8    13361.46    13008.23    397.02 o
  -1  12   8     3130.16     3157.79    116.73 o
   0  12   8     8532.45     7816.24    262.40 o
   1  12   8       12.15      -22.27     50.61 o
   2  12   8     1020.95     1064.14     76.48 o
   3  12   8      382.19      426.59     85.33 o
   4  12   8     5967.03     5922.37    280.22 o
   5  12   8       46.80       64.74     98.34 o
   6  12   8      300.72      336.01    121.27 o
   7  12   8       92.48       47.77    119.88 o
  -9  13   8      979.51     1012.16    115.39 o
  -8  13   8     4182.65     4528.81    220.39 o
  -7  13   8     4268.32     4212.83    195.71 o
  -6  13   8      373.31      263.95     79.50 o
  -5  13   8       35.59      105.67     65.26 o
  -4  13   8     8865.80     8342.68    674.21 o
  -3  13   8     6815.26     6693.48    438.89 o
  -2  13   8     1269.22     1245.56     94.40 o
  -1  13   8      878.68      892.00     93.38 o
   0  13   8     4948.78     4901.66    193.93 o
   1  13   8     4155.61     4126.82    149.78 o
   2  13   8     3632.99     3737.03    140.32 o
   3  13   8     1131.04     1272.55    103.41 o
   4  13   8        6.90       70.91     89.50 o
   5  13   8      849.28      832.48    131.70 o
   6  13   8     2336.49     2398.28    198.64 o
   7  13   8      774.86      996.16    167.53 o
  -9  14   8      678.72      670.87    194.61 o
  -8  14   8       28.25       35.56     98.00 o
  -7  14   8     2036.25     2000.98    143.21 o
  -6  14   8     3194.42     3129.19    165.51 o
  -5  14   8     5967.21     5719.39    259.09 o
  -4  14   8       55.52      148.93     70.69 o
  -3  14   8       62.22      106.88     61.99 o
  -2  14   8     6264.27     6223.99    410.94 o
  -1  14   8    11240.80    10829.13    373.39 o
   0  14   8     1750.10     1616.71    109.05 o
   1  14   8     1081.02     1047.54     82.83 o
   2  14   8      294.23      232.24     67.30 o
   3  14   8     6418.87     6211.34    291.58 o
   4  14   8     1271.22     1366.11    148.13 o
   5  14   8     2967.11     2768.49    203.23 o
   6  14   8      695.21      715.27    145.28 o
  -8  15   8      181.26      331.76    114.33 o
  -7  15   8     1611.26     1500.89    148.61 o
  -6  15   8      116.64       72.48     79.65 o
  -5  15   8      769.08      648.16     91.16 o
  -4  15   8     2141.03     1874.60    139.18 o
  -3  15   8     7865.18     7734.59    273.32 o
  -2  15   8      106.35      165.82     88.98 o
  -1  15   8      384.88      388.02     81.20 o
   0  15   8     1418.16     1520.11    115.91 o
   1  15   8    12271.22    13077.05    427.23 o
   2  15   8      639.93      669.46     99.11 o
   3  15   8     4567.62     4226.25    289.67 o
   4  15   8      283.91      231.93    112.35 o
   5  15   8     3424.18     2970.09    353.98 o
   6  15   8       36.48      120.98    135.53 o
  -8  16   8       46.88      155.22    115.42 o
  -7  16   8     1061.18      873.70    133.59 o
  -6  16   8       44.81       -8.26     84.71 o
  -5  16   8     2353.10     2424.58    150.14 o
  -4  16   8      247.29      211.30     80.22 o
  -3  16   8      693.68      668.57    117.65 o
  -2  16   8      268.69      262.52    151.78 o
  -1  16   8    11764.10    11187.46    452.47 o
   0  16   8      256.98      161.04     80.47 o
   1  16   8     2294.08     2295.67    141.15 o
   2  16   8      389.03      392.25    128.68 o
   3  16   8     7323.15     7366.93    393.77 o
   4  16   8      145.64       39.64    112.88 o
   5  16   8     4054.03     4217.18    268.61 o
  -7  17   8      982.06     1290.00    143.99 o
  -6  17   8      357.03      263.95    100.15 o
  -5  17   8     1129.52     1203.82    121.50 o
  -4  17   8      114.29      156.41    108.78 o
  -3  17   8     5076.91     5186.25    292.12 o
  -2  17   8       58.94      -75.97     99.94 o
  -1  17   8      106.84       65.87     96.41 o
   0  17   8      550.72      517.83     99.53 o
   1  17   8     8192.74     8199.25    299.42 o
   2  17   8      773.85      704.80    159.14 o
   3  17   8     3657.84     3782.67    241.48 o
   4  17   8       26.53      -72.66    118.55 o
   5  17   8     2271.48     1883.51    206.12 o
  -6  18   8     1285.02     1138.30    174.76 o
  -5  18   8     2072.78     2013.46    196.22 o
  -4  18   8      689.07      604.67    135.57 o
  -3  18   8       27.42       81.40    105.88 o
  -2  18   8      957.46     1117.05    283.13 o
  -1  18   8     3753.17     3821.99    234.56 o
   0  18   8      506.83      563.45    131.33 o
   1  18   8     1484.94     1720.47    146.47 o
   2  18   8      796.22      658.48    148.72 o
   3  18   8     1919.20     2032.52    197.02 o
   4  18   8     1160.12     1325.97    189.26 o
  -5  19   8      847.69      902.28    174.95 o
  -4  19   8     1932.17     1775.07    194.96 o
  -3  19   8     2796.12     2492.64    204.00 o
  -2  19   8     1105.32     1128.05    163.94 o
  -1  19   8      356.90      220.32    134.34 o
   0  19   8     2243.39     2173.22    195.53 o
   1  19   8     1191.55     1324.28    181.89 o
   2  19   8     2615.69     2856.06    400.85 o
   3  19   8      612.85      737.80    163.09 o
  -4  20   8     1871.33     1740.43    199.11 o
  -3  20   8      284.23      231.41    139.97 o
  -2  20   8     2820.02     2764.81    560.54 o
  -1  20   8     1202.07     1368.96    182.59 o
   0  20   8     3402.15     3563.12    298.39 o
   1  20   8      491.51      145.52    206.01 o
   2  20   8      395.31      494.03    157.35 o
 -11   0   9      159.90      141.70    164.59 o
  -9   0   9     5298.78     5239.16    375.51 o
  -7   0   9      722.57      698.13     89.29 o
  -5   0   9     5992.13     5622.30    329.18 o
  -3   0   9     9598.42     9454.59    344.91 o
  -1   0   9     8628.13     8827.07    319.14 o
   1   0   9    49225.71    50399.99   1695.42 o
   3   0   9     2202.58     2017.81    118.24 o
   5   0   9    20734.33    22286.31    799.45 o
   7   0   9     6328.13     6458.33    350.71 o
   9   0   9      927.76      976.65    284.49 o
 -11   1   9     3187.74     3149.17    348.53 o
 -10   1   9      278.11      269.18    110.09 o
  -9   1   9      131.32       55.04     88.04 o
  -8   1   9       44.00       20.93     50.46 o
  -7   1   9     5702.27     5650.50    173.81 o
  -6   1   9     1094.50     1175.65     79.15 o
  -5   1   9     3394.74     3696.06    139.67 o
  -4   1   9      427.68      411.63     83.34 o
  -3   1   9    14856.54    15737.43    341.39 o
  -2   1   9    11427.56    11168.83    244.44 o
  -1   1   9    44990.53    46068.00   1257.78 o
   0   1   9     1998.07     2225.02     91.72 o
   1   1   9      144.34      187.28     31.70 o
   2   1   9     4113.54     4225.39    129.99 o
   3   1   9    33856.93    33879.40   1596.41 o
   4   1   9     1969.80     2125.98    189.19 o
   5   1   9     3523.07     3104.85    124.46 o
   6   1   9      107.22      156.88     67.04 o
   7   1   9     6207.76     6792.27    273.01 o
   8   1   9       48.46      -26.10    133.70 o
   9   1   9     1938.27     1817.06    298.66 o
 -11   2   9       74.45       31.64    120.17 o
 -10   2   9      116.80      134.46    101.88 o
  -9   2   9     5088.25     5053.93    207.64 o
  -8   2   9     2415.72     2368.44    127.09 o
  -7   2   9     1320.20     1387.80     78.12 o
  -6   2   9        7.64       51.83     40.81 o
  -5   2   9     7626.80     7605.66    214.21 o
  -4   2   9     7405.46     7469.87    233.05 o
  -3   2   9    20758.64    21049.03    450.00 o
  -2   2   9       56.03       47.82     20.83 o
  -1   2   9       98.42      148.88     36.95 o
   0   2   9    16397.69    15675.97    448.49 o
   1   2   9    20655.17    22316.19    630.54 o
   2   2   9     1860.25     1905.81     86.08 o
   3   2   9     1586.16     1510.19     73.32 o
   4   2   9     3247.88     3231.37    122.66 o
   5   2   9     6135.75     6481.34    202.99 o
   6   2   9     3021.33     3208.09    156.40 o
   7   2   9      785.80      877.43    109.87 o
   8   2   9      371.25      428.20    113.73 o
   9   2   9     1218.50     1033.88    277.41 o
 -11   3   9     1120.67     1099.89    159.70 o
 -10   3   9     1943.11     1973.62    172.25 o
  -9   3   9      256.77      169.88     73.96 o
  -8   3   9      256.21      251.20     91.45 o
  -7   3   9     4945.25     4845.96    186.40 o
  -6   3   9    15701.15    15181.43    385.84 o
  -5   3   9     6640.48     6996.61    194.83 o
  -4   3   9      399.63      342.44     38.34 o
  -3   3   9      896.60      892.68     54.20 o
  -2   3   9    26838.59    27646.46    666.60 o
  -1   3   9    14803.89    14474.98    418.37 o
   0   3   9     5285.93     4866.87    324.48 o
   1   3   9      378.02      384.81     49.67 o
   2   3   9     7322.04     7392.90    202.80 o
   3   3   9     6947.94     6802.48    200.12 o
   4   3   9     3031.21     3011.25    115.50 o
   5   3   9      307.16      212.25     73.81 o
   6   3   9      287.21      273.03     81.59 o
   7   3   9     1347.41     1324.27    123.40 o
   8   3   9     2037.49     2173.85    233.20 o
 -11   4   9       68.88       26.44    121.39 o
 -10   4   9     1825.69     2101.12    180.93 o
  -9   4   9     2353.09     2200.60    134.35 o
  -8   4   9    10434.09    10333.39    336.72 o
  -7   4   9     1557.78     1477.52    130.52 o
  -6   4   9       18.75       31.29     44.35 o
  -5   4   9     1495.05     1546.04     86.06 o
  -4   4   9    29099.47    29002.61    708.18 o
  -3   4   9     1362.66     1229.46     75.81 o
  -2   4   9     3260.23     3327.97    164.65 o
  -1   4   9     1915.62     1853.31     85.73 o
   0   4   9    18794.38    18454.46    526.70 o
   1   4   9     7535.05     7616.26    358.20 o
   2   4   9     7444.87     6924.41    228.85 o
   3   4   9      141.42      234.69     61.06 o
   4   4   9     2334.69     2527.88    128.94 o
   5   4   9      898.14      965.80     93.71 o
   6   4   9     6684.51     7022.10    337.03 o
   7   4   9      182.59      388.60     97.88 o
   8   4   9       26.71       62.85    123.18 o
 -11   5   9       20.03       53.83    121.76 o
 -10   5   9     1833.96     1915.02    270.60 o
  -9   5   9       35.72       46.77     80.52 o
  -8   5   9     1595.25     1616.28    139.07 o
  -7   5   9       69.85       22.79     57.48 o
  -6   5   9    15327.91    15257.09    608.99 o
  -5   5   9      460.57      449.42     44.62 o
  -4   5   9      224.77      281.93     36.60 o
  -3   5   9     2796.29     2967.88     99.94 o
  -2   5   9    33569.11    33587.66    983.63 o
  -1   5   9      472.87      472.50     53.04 o
   0   5   9     4822.99     4562.28    160.80 o
   1   5   9       80.60       56.82     44.56 o
   2   5   9     8576.19     8115.36    262.37 o
   3   5   9      250.32      209.19     61.42 o
   4   5   9    10439.66    10499.82    337.31 o
   5   5   9      429.78      329.84     77.12 o
   6   5   9       89.63      141.34     82.92 o
   7   5   9       76.05      -35.02     90.12 o
   8   5   9     4629.95     5022.10    504.13 o
 -11   6   9       54.53      156.11    128.01 o
 -10   6   9     1807.70     1774.83    140.58 o
  -9   6   9      522.42      439.73    102.53 o
  -8   6   9     7630.69     8228.00    287.26 o
  -7   6   9      122.28      188.68     62.52 o
  -6   6   9       69.45       80.95     45.95 o
  -5   6   9       12.61       -6.09     34.79 o
  -4   6   9    17775.53    17495.15    456.89 o
  -3   6   9     1620.92     1470.81    111.86 o
  -2   6   9       60.61       59.88     32.35 o
  -1   6   9     1842.31     1701.95     88.15 o
   0   6   9    34397.10    34994.01    973.56 o
   1   6   9     1381.92     1308.37     86.88 o
   2   6   9    20035.12    19768.13    572.54 o
   3   6   9     1482.25     1426.97     95.81 o
   4   6   9      999.79     1042.01     89.81 o
   5   6   9       32.60       36.35     67.41 o
   6   6   9     9209.33     9542.51    329.17 o
   7   6   9      240.66      184.59    120.17 o
   8   6   9       10.00       46.37    125.05 o
 -11   7   9      709.38      550.32    150.05 o
 -10   7   9     1271.64     1156.05    127.37 o
  -9   7   9      378.86      379.17     90.53 o
  -8   7   9      934.09      969.95     98.37 o
  -7   7   9     1461.66     1475.34     95.81 o
  -6   7   9     5976.86     6041.02    184.38 o
  -5   7   9     4186.49     4172.40    140.85 o
  -4   7   9      480.99      499.72     57.19 o
  -3   7   9      202.76      217.25     42.93 o
  -2   7   9    20926.86    21811.48    532.23 o
  -1   7   9     5910.40     5970.26    200.61 o
   0   7   9     5695.31     5730.23    252.12 o
   1   7   9       54.16       72.48     42.22 o
   2   7   9     9429.40     9034.27    288.92 o
   3   7   9    10354.06     9942.13    430.23 o
   4   7   9    16468.70    15690.94    584.92 o
   5   7   9       96.81      100.25     83.11 o
   6   7   9       17.04      -51.21     78.69 o
   7   7   9     1634.25     1969.51    179.34 o
   8   7   9     3429.98     3777.43    254.36 o
 -10   8   9     1227.71     1098.18    128.41 o
  -9   8   9     2182.28     2325.13    179.36 o
  -8   8   9     3325.66     3637.89    148.64 o
  -7   8   9      277.35      237.37     60.71 o
  -6   8   9       22.46       39.62     45.27 o
  -5   8   9     3542.59     4090.76    247.30 o
  -4   8   9     4514.77     4670.73    147.27 o
  -3   8   9     4513.62     4687.69    163.29 o
  -2   8   9      531.75      486.54     50.27 o
  -1   8   9      499.35      609.82     87.60 o
   0   8   9     9509.53     9691.79    259.92 o
   1   8   9    14501.80    13467.28    814.66 o
   2   8   9     7610.94     7604.64    216.29 o
   3   8   9       48.58      110.65     48.99 o
   4   8   9     1798.58     1919.28    116.66 o
   5   8   9     7890.36     7841.07    278.99 o
   6   8   9     4481.70     4226.94    241.24 o
   7   8   9      612.82      617.88    139.01 o
   8   8   9       41.11       24.17    199.75 o
 -10   9   9      479.75      525.00    109.05 o
  -9   9   9      172.98      157.20     81.49 o
  -8   9   9      223.49      199.52     71.35 o
  -7   9   9     5158.30     5419.23    231.97 o
  -6   9   9     1107.59     1215.92     90.31 o
  -5   9   9     2022.70     1997.07    134.20 o
  -4   9   9       49.60       49.75     62.78 o
  -3   9   9     7232.06     7220.80    203.88 o
  -2   9   9     4245.27     4175.70    134.16 o
  -1   9   9    20729.85    19694.36    662.97 o
   0   9   9     7629.60     7694.10    219.44 o
   1   9   9        7.14      -14.06     47.83 o
   2   9   9      887.20      867.29     69.60 o
   3   9   9    17676.55    17793.65    624.59 o
   4   9   9     3302.11     2911.13    142.54 o
   5   9   9     1256.33     1159.67    107.24 o
   6   9   9      167.11      226.16    113.91 o
   7   9   9     4315.41     4563.03    317.74 o
 -10  10   9      513.73      689.08    117.27 o
  -9  10   9     3053.21     3291.91    160.61 o
  -8  10   9       76.73      129.68     67.58 o
  -7  10   9      682.95      759.38     77.89 o
  -6  10   9      510.43      422.44    108.56 o
  -5  10   9    10533.31    10246.51    330.59 o
  -4  10   9      591.59      690.87     71.61 o
  -3  10   9    11803.73    11681.26    308.19 o
  -2  10   9     2208.19     2123.32    160.57 o
  -1  10   9     3542.11     3193.54    212.90 o
   0  10   9       15.52       59.23     48.14 o
   1  10   9    21198.37    21360.37    531.17 o
   2  10   9     1380.98     1336.87     82.49 o
   3  10   9       78.97       66.15     65.83 o
   4  10   9       17.29      -36.55     65.78 o
   5  10   9    11814.23    11807.40    387.27 o
   6  10   9       17.81       92.53    103.84 o
   7  10   9     2243.68     1993.64    216.64 o
 -10  11   9      141.79      207.40    108.92 o
  -9  11   9       11.72      -58.77     83.73 o
  -8  11   9      215.09      103.78     72.94 o
  -7  11   9     7502.12     7567.90    279.00 o
  -6  11   9      384.49      406.83     77.33 o
  -5  11   9     4561.47     4528.50    182.34 o
  -4  11   9        6.40       45.32     45.80 o
  -3  11   9     6847.95     6969.83    253.62 o
  -2  11   9      628.99      755.67    159.10 o
  -1  11   9    13701.97    14311.71    429.98 o
   0  11   9       93.51       71.34     53.83 o
   1  11   9       66.82       79.38     55.57 o
   2  11   9       16.12       46.21     52.79 o
   3  11   9     8920.61     8620.79    292.15 o
   4  11   9       12.98      -43.71     68.11 o
   5  11   9     2131.91     2066.42    175.77 o
   6  11   9       16.29      108.26    116.41 o
   7  11   9     1794.39     1603.25    182.19 o
  -9  12   9     4619.66     4774.34    197.43 o
  -8  12   9      956.52      947.24    114.06 o
  -7  12   9     3399.17     3528.38    175.59 o
  -6  12   9       48.66      152.10     79.63 o
  -5  12   9     5614.03     5964.97    256.24 o
  -4  12   9     4948.90     4221.09    316.10 o
  -3  12   9    11837.65    12032.01    826.50 o
  -2  12   9     1931.41     1772.63    109.31 o
  -1  12   9     2772.06     2688.31    131.73 o
   0  12   9      396.78      485.70     94.01 o
   1  12   9    11065.25    11073.97    303.46 o
   2  12   9       72.15       76.96     58.78 o
   3  12   9      315.37      100.58     87.41 o
   4  12   9      271.30      251.36     84.13 o
   5  12   9     3059.47     3181.88    214.17 o
   6  12   9      227.96      165.78    115.85 o
   7  12   9     1078.51     1112.99    174.28 o
  -9  13   9       60.16       13.95    105.71 o
  -8  13   9       95.82      133.94     96.18 o
  -7  13   9     2431.28     2658.17    155.31 o
  -6  13   9     5943.58     6433.27    296.87 o
  -5  13   9     2457.90     2295.27    130.74 o
  -4  13   9     1929.87     1932.76    120.66 o
  -3  13   9     4715.78     4685.94    235.31 o
  -2  13   9     2466.35     2614.60    190.68 o
  -1  13   9     7556.51     7469.61    259.82 o
   0  13   9     1839.03     1789.26    113.60 o
   1  13   9      226.81      178.71     65.65 o
   2  13   9     1266.64     1417.07     94.39 o
   3  13   9     2649.47     2755.37    147.72 o
   4  13   9     1024.51     1349.23    351.26 o
   5  13   9      757.60      822.99    141.77 o
   6  13   9      417.59      270.20    129.33 o
  -8  14   9     2715.39     2444.34    169.01 o
  -7  14   9      326.28      284.81    100.89 o
  -6  14   9       73.81      124.92     79.68 o
  -5  14   9     1637.31     1633.33    121.73 o
  -4  14   9     8338.05     7669.82    339.15 o
  -3  14   9     1453.14     1300.61    136.08 o
  -2  14   9     2599.26     2563.51    229.45 o
  -1  14   9     3204.02     3101.08    321.02 o
   0  14   9     5054.81     4717.44    194.90 o
   1  14   9     4437.13     4723.91    171.64 o
   2  14   9     4131.28     4346.60    191.47 o
   3  14   9      115.76      124.71     83.34 o
   4  14   9     1276.71     1086.90    147.16 o
   5  14   9      661.04      746.79    145.96 o
   6  14   9     1836.91     1768.51    196.35 o
  -8  15   9      580.92      651.40    129.30 o
  -7  15   9      122.39      119.92     93.53 o
  -6  15   9     3454.36     3585.56    228.49 o
  -5  15   9        1.25      -74.25     92.58 o
  -4  15   9        6.67      -99.72     88.51 o
  -3  15   9     2600.62     2434.55    286.67 o
  -2  15   9     6791.73     6736.42    309.07 o
  -1  15   9     2060.84     2111.21    129.99 o
   0  15   9     2209.09     2173.52    132.35 o
   1  15   9      151.16      136.20     71.20 o
   2  15   9     7448.94     7676.57    386.12 o
   3  15   9     1015.23      955.59    182.31 o
   4  15   9     7757.73     7624.56    526.48 o
   5  15   9      802.72      999.91    159.87 o
  -7  16   9       16.00      -78.16    113.06 o
  -6  16   9      384.48      407.10    124.29 o
  -5  16   9        5.52      -38.26     99.74 o
  -4  16   9     4535.30     4169.61    242.40 o
  -3  16   9       88.85      121.23     95.10 o
  -2  16   9      128.85       93.50     96.37 o
  -1  16   9        1.78      -15.08     99.22 o
   0  16   9    10985.02    11064.80    369.79 o
   1  16   9       57.95      -20.36     75.26 o
   2  16   9     7732.93     7994.82    298.55 o
   3  16   9       43.35      125.30    141.97 o
   4  16   9     2039.71     1865.51    188.87 o
   5  16   9       57.81       18.55    139.62 o
  -7  17   9       55.44      218.23    148.36 o
  -6  17   9     3194.23     2851.90    349.35 o
  -5  17   9      347.75      259.24    128.04 o
  -4  17   9       31.82       28.11    109.09 o
  -3  17   9      107.10      264.13    120.76 o
  -2  17   9     5559.05     5300.56    277.85 o
  -1  17   9      514.59      693.88    129.32 o
   0  17   9     2723.44     2731.07    162.06 o
   1  17   9      284.16      320.74     87.39 o
   2  17   9     3493.50     3356.57    227.05 o
   3  17   9     1067.47      986.07    161.45 o
   4  17   9     5711.36     5271.82    309.79 o
  -6  18   9      176.57      293.31    143.28 o
  -5  18   9      675.87      662.17    143.91 o
  -4  18   9     2680.64     2506.49    213.23 o
  -3  18   9     1592.47     1591.91    246.07 o
  -2  18   9      637.06      805.21    150.69 o
  -1  18   9      716.76      623.25    135.45 o
   0  18   9     2344.67     2128.98    193.48 o
   1  18   9     2207.33     2064.53    159.50 o
   2  18   9     3172.17     3133.55    231.03 o
   3  18   9      110.17      -12.95    128.41 o
  -5  19   9     2541.51     2348.47    223.03 o
  -4  19   9       58.47       18.88    156.42 o
  -3  19   9      782.68      918.78    190.48 o
  -2  19   9     1795.80     1540.54    183.38 o
  -1  19   9     3350.22     3289.72    234.31 o
   0  19   9     1247.43     1289.53    175.15 o
   1  19   9       61.74       89.08    145.49 o
   2  19   9      547.61      776.31    173.31 o
  -3  20   9     4671.87     4944.52    301.92 o
  -2  20   9        7.51       58.53    135.24 o
  -1  20   9      100.65      243.06    193.48 o
   0  20   9      451.85      428.30    180.40 o
 -10   0  10      282.08      200.56    159.14 o
  -8   0  10     6037.86     6053.50    270.01 o
  -6   0  10     2996.57     3113.08    228.90 o
  -4   0  10     2927.09     2783.60    138.78 o
  -2   0  10    11380.07    10358.59    373.68 o
   0   0  10      581.18      619.60     52.86 o
   2   0  10    28065.41    30373.70   1044.35 o
   4   0  10     4740.74     4530.65    331.36 o
   6   0  10     8158.40     8559.89    531.38 o
   8   0  10     5335.93     5562.90    439.82 o
 -11   1  10        2.55      -83.83    122.90 o
 -10   1  10     4007.36     3933.37    237.90 o
  -9   1  10      908.67      896.64    118.72 o
  -8   1  10     1442.94     1468.19     88.19 o
  -7   1  10      684.01      645.26     62.94 o
  -6   1  10     4809.15     4702.41    175.34 o
  -5   1  10      653.10      794.01     63.46 o
  -4   1  10    10917.44    11038.56    403.48 o
  -3   1  10      139.36      161.44     29.70 o
  -2   1  10      716.43      662.33     41.05 o
  -1   1  10      416.08      346.02     42.58 o
   0   1  10    31433.39    31978.45    886.68 o
   1   1  10      623.04      580.99     55.29 o
   2   1  10     5506.78     5410.94    191.08 o
   3   1  10     1064.27      971.12     79.67 o
   4   1  10    11740.87    11742.47    368.09 o
   5   1  10     2734.24     3117.00    194.61 o
   6   1  10     5164.13     5728.28    290.08 o
   7   1  10      271.47      238.16    138.53 o
   8   1  10     1286.25     1246.34    224.54 o
 -11   2  10      661.02      549.92    142.15 o
 -10   2  10       11.52       26.36    100.68 o
  -9   2  10        6.62       37.81     73.78 o
  -8   2  10     8400.00     8619.38    247.16 o
  -7   2  10     5097.70     4844.67    162.44 o
  -6   2  10     6928.51     7071.09    201.51 o
  -5   2  10      460.00      459.18    105.78 o
  -4   2  10      941.20      871.19     51.57 o
  -3   2  10     6442.94     6410.63    177.55 o
  -2   2  10    10052.29     9915.29    255.20 o
  -1   2  10      781.70      861.25     58.74 o
   0   2  10      451.68      372.56     48.50 o
   1   2  10     5645.94     5380.44    186.09 o
   2   2  10    13635.20    14041.86    427.96 o
   3   2  10     8344.98     8574.38    281.27 o
   4   2  10     5642.35     5723.79    212.48 o
   5   2  10      344.58      430.18     80.82 o
   6   2  10     1876.71     2190.78    180.10 o
   7   2  10      849.58      920.77    154.42 o
   8   2  10     1594.86     1613.99    198.69 o
 -11   3  10       51.01      155.53    131.80 o
 -10   3  10     1752.90     2070.57    176.92 o
  -9   3  10     2527.74     2839.10    175.38 o
  -8   3  10      841.81      813.80    116.58 o
  -7   3  10        2.76      -24.45     55.06 o
  -6   3  10     3670.39     3590.85    143.23 o
  -5   3  10    21284.71    22687.59   1151.06 o
  -4   3  10     7725.46     7893.27    207.97 o
  -3   3  10     6875.92     6934.04    190.38 o
  -2   3  10      282.65      242.34     46.33 o
  -1   3  10     9102.40     8411.31    260.67 o
   0   3  10    14376.69    13562.48    398.73 o
   1   3  10     8265.50     8483.91    267.27 o
   2   3  10     5436.63     5634.21    207.19 o
   3   3  10     1932.86     2033.63    111.59 o
   4   3  10     1912.18     1880.52    226.55 o
   5   3  10     6123.16     6448.08    247.56 o
   6   3  10     1236.85     1259.39    116.08 o
   7   3  10      178.97       38.59    130.25 o
   8   3  10      367.05      440.78    172.21 o
 -11   4  10      862.54      676.09    143.83 o
 -10   4  10        4.54      -55.35     98.65 o
  -9   4  10      350.76      330.91     98.89 o
  -8   4  10     1489.90     1522.27    144.79 o
  -7   4  10    17207.54    16692.02    647.04 o
  -6   4  10     3745.90     3723.86    147.03 o
  -5   4  10     3836.46     3654.92    123.27 o
  -4   4  10      101.37      181.96     35.29 o
  -3   4  10    27534.93    28207.81    792.81 o
  -2   4  10     2724.24     2468.14    108.30 o
  -1   4  10    14939.29    14177.97    415.39 o
   0   4  10       94.01       52.06     44.95 o
   1   4  10     6581.19     5643.11    289.44 o
   2   4  10     1915.68     1962.56    115.35 o
   3   4  10     7445.66     8000.56    356.70 o
   4   4  10      675.71      781.29     84.24 o
   5   4  10      147.72       99.02     77.15 o
   6   4  10      314.58      258.80     90.15 o
   7   4  10     3942.07     4176.54    288.74 o
   8   4  10      515.65      717.78    243.62 o
 -11   5  10      680.29      541.06    152.97 o
 -10   5  10       32.02      -17.91     89.06 o
  -9   5  10     4586.12     4758.02    222.73 o
  -8   5  10      267.54      159.46     72.48 o
  -7   5  10      117.83       98.13     65.47 o
  -6   5  10        4.75       28.14     43.98 o
  -5   5  10    17584.86    17361.46    519.91 o
  -4   5  10        6.60        9.88     36.60 o
  -3   5  10     3631.24     3498.06    163.84 o
  -2   5  10     1760.41     1491.15     85.94 o
  -1   5  10    31195.28    30510.43    925.63 o
   0   5  10      201.66      173.54     51.34 o
   1   5  10    14116.44    13297.41    647.51 o
   2   5  10      401.44      321.33     76.77 o
   3   5  10     2765.00     2583.46    125.57 o
   4   5  10       40.34      -10.34     61.46 o
   5   5  10     6537.68     6873.75    329.09 o
   6   5  10       62.50       34.37     84.47 o
   7   5  10      137.67       86.52     99.44 o
   8   5  10       87.25       60.50    216.37 o
 -11   6  10      922.46      755.77    157.47 o
 -10   6  10        5.28        6.51     91.41 o
  -9   6  10      224.30      275.75     88.38 o
  -8   6  10      884.37      850.42     95.90 o
  -7   6  10     9814.90    10608.85    294.71 o
  -6   6  10       20.92       29.80     43.99 o
  -5   6  10     3201.82     3008.01     98.97 o
  -4   6  10       38.43       26.60     39.84 o
  -3   6  10    16139.48    16302.60    407.47 o
  -2   6  10       34.35       23.51     53.94 o
  -1   6  10     6170.77     5467.11    483.49 o
   0   6  10     2881.03     2672.89    119.00 o
   1   6  10    18547.34    18097.92    933.22 o
   2   6  10      237.20      214.27     62.45 o
   3   6  10    15915.16    15643.50    471.11 o
   4   6  10       20.41       34.56     64.50 o
   5   6  10        0.51      -15.89     73.14 o
   6   6  10      642.68      879.27    113.39 o
   7   6  10     4216.98     4449.44    414.21 o
   8   6  10       38.49      148.24    222.36 o
 -10   7  10     1056.57     1185.88    130.37 o
  -9   7  10     2001.68     2054.71    127.12 o
  -8   7  10      596.10      771.52     84.30 o
  -7   7  10      190.44      216.91     58.00 o
  -6   7  10      579.06      502.70     59.75 o
  -5   7  10    10154.16     9848.34    417.63 o
  -4   7  10     1722.46     1868.09    122.50 o
  -3   7  10     3468.58     3441.63    151.35 o
  -2   7  10      467.27      399.65     60.02 o
  -1   7  10    10692.98    10359.15    277.05 o
   0   7  10     4859.42     4779.47    152.72 o
   1   7  10    11306.39    11008.98    372.23 o
   2   7  10     4170.73     4287.47    209.16 o
   3   7  10      706.13      594.21    124.26 o
   4   7  10     2639.96     2761.67    139.74 o
   5   7  10     6594.48     6486.98    281.91 o
   6   7  10      693.33      486.85    102.48 o
   7   7  10      780.98      763.64    147.38 o
 -10   8  10      140.56       46.41    100.09 o
  -9   8  10      999.24      932.56    102.67 o
  -8   8  10     2398.61     2247.82    145.22 o
  -7   8  10     3073.53     3117.38    177.15 o
  -6   8  10     1314.16     1311.27    137.90 o
  -5   8  10      100.35      110.22     55.03 o
  -4   8  10     1469.80     1427.77     77.07 o
  -3   8  10     3021.33     2809.96    174.60 o
  -2   8  10     4664.98     4901.27    304.97 o
  -1   8  10     3276.65     3323.95    122.67 o
   0   8  10      236.87      201.09     52.12 o
   1   8  10     1666.39     1669.18    169.21 o
   2   8  10     9415.14     9449.68    367.37 o
   3   8  10     7364.30     7229.04    420.75 o
   4   8  10     3381.81     3476.14    275.01 o
   5   8  10        7.08      -88.42     98.37 o
   6   8  10     1879.22     1668.17    161.25 o
   7   8  10     3084.80     3191.73    229.56 o
 -10   9  10     2188.23     2704.64    171.65 o
  -9   9  10      865.86      990.75    107.53 o
  -8   9  10     1886.44     1962.98    115.76 o
  -7   9  10      673.30      646.97     74.27 o
  -6   9  10     2370.87     2007.14    146.86 o
  -5   9  10     2644.37     2123.15    576.32 o
  -4   9  10     6105.75     6272.58    220.19 o
  -3   9  10     1324.71     1335.29    104.44 o
  -2   9  10     1463.15     1337.02     92.09 o
  -1   9  10      100.25       56.65     67.90 o
   0   9  10    16507.17    16823.08    653.23 o
   1   9  10     3513.74     3304.36    220.51 o
   2   9  10     1367.67     1364.22    127.38 o
   3   9  10       52.71       76.91     54.38 o
   4   9  10     8231.97     7894.03    281.49 o
   5   9  10     2676.03     2366.77    143.35 o
   6   9  10     2975.02     3098.06    275.50 o
   7   9  10      208.27      177.26    177.13 o
 -10  10  10      398.13      402.01    114.22 o
  -9  10  10     1827.13     2043.03    134.71 o
  -8  10  10     2924.43     2808.72    137.26 o
  -7  10  10     1329.24     1399.52     94.91 o
  -6  10  10     6526.77     6198.24    267.36 o
  -5  10  10       49.32       58.29     52.66 o
  -4  10  10     1994.25     1738.96    133.47 o
  -3  10  10     1709.56     1901.56    172.77 o
  -2  10  10    17733.51    17756.53    520.94 o
  -1  10  10      198.31      134.35     72.26 o
   0  10  10      137.19      139.01     56.76 o
   1  10  10       38.08       28.86     53.89 o
   2  10  10    19360.79    18882.23    783.19 o
   3  10  10     1927.17     1905.98    120.84 o
   4  10  10     3211.78     3095.94    157.74 o
   5  10  10      166.44        4.42     84.12 o
   6  10  10     3082.62     3360.20    231.00 o
   7  10  10      127.02       65.48    135.87 o
  -9  11  10       39.59       79.39     88.17 o
  -8  11  10     1215.25     1330.84    106.51 o
  -7  11  10      802.38      659.59    129.13 o
  -6  11  10     5353.56     5671.77    223.75 o
  -5  11  10      473.76      560.61    311.47 o
  -4  11  10    13826.85    13482.19    735.49 o
  -3  11  10     1965.70     2015.84    140.95 o
  -2  11  10     1013.33      963.48     89.07 o
  -1  11  10       19.61      -53.48     59.62 o
   0  11  10    14825.20    15162.73    728.36 o
   1  11  10      814.91      843.66     84.80 o
   2  11  10      200.79      320.72     66.36 o
   3  11  10      915.52     1043.27    108.52 o
   4  11  10     5184.95     4846.17    209.21 o
   5  11  10       41.13      -40.47     98.81 o
   6  11  10     2193.91     1720.33    183.14 o
  -9  12  10      171.12      346.49    152.77 o
  -8  12  10     3455.43     3753.42    193.35 o
  -7  12  10      945.39     1050.27    117.81 o
  -6  12  10     7981.59     7804.18    353.20 o
  -5  12  10     1076.52     1170.72    283.13 o
  -4  12  10     1647.21     1742.40    226.72 o
  -3  12  10     1647.12     1733.18    143.31 o
  -2  12  10    21281.20    21742.34    630.92 o
  -1  12  10     1570.41     1693.91    111.76 o
   0  12  10      432.90      498.68     81.50 o
   1  12  10      319.79      295.51     65.60 o
   2  12  10     6713.12     6605.06    208.22 o
   3  12  10      355.83      335.89     84.15 o
   4  12  10     1102.73     1065.53    113.02 o
   5  12  10       30.31      -28.18    106.64 o
   6  12  10     1398.59     1041.92    164.60 o
  -9  13  10     1251.79     1341.84    155.66 o
  -8  13  10      776.78      872.30    152.57 o
  -7  13  10       50.89       30.32    100.86 o
  -6  13  10     1997.55     2041.51    273.87 o
  -5  13  10     4616.67     4464.78    244.00 o
  -4  13  10     5229.43     5466.93    426.74 o
  -3  13  10     2275.32     2349.49    169.36 o
  -2  13  10     1093.33     1285.43    103.78 o
  -1  13  10     1614.26     1520.31    113.67 o
   0  13  10     8987.68     8821.48    292.56 o
   1  13  10     3537.04     3672.06    167.08 o
   2  13  10      768.79      753.02     85.31 o
   3  13  10       36.50       69.72     80.73 o
   4  13  10     1062.60     1035.10    145.87 o
   5  13  10     1343.52     1135.66    161.86 o
   6  13  10     1327.14     1474.96    176.72 o
  -8  14  10      757.26      676.78    156.71 o
  -7  14  10     3119.83     3062.15    420.20 o
  -6  14  10     1361.94     1590.19    164.27 o
  -5  14  10      206.27      164.11     94.28 o
  -4  14  10      559.05      568.60    111.73 o
  -3  14  10     5026.29     5267.11    266.65 o
  -2  14  10     1533.46     1728.24    150.38 o
  -1  14  10     3968.99     4455.92    189.90 o
   0  14  10      638.92      441.65     78.19 o
   1  14  10     1144.44     1136.31    103.51 o
   2  14  10     3147.43     2842.58    156.42 o
   3  14  10     4993.00     4973.27    216.42 o
   4  14  10     1227.63     1272.46    161.01 o
   5  14  10       39.35       67.40    124.24 o
  -8  15  10      162.52      122.06    150.48 o
  -7  15  10      169.95      151.39    124.99 o
  -6  15  10       55.33       -8.14    109.55 o
  -5  15  10     4979.14     5557.73    293.98 o
  -4  15  10      150.20       47.89     97.87 o
  -3  15  10      715.17      651.58    119.49 o
  -2  15  10      431.50      387.56    110.87 o
  -1  15  10     4465.17     4590.55    276.56 o
   0  15  10      670.61      751.62     91.63 o
   1  15  10     5236.14     5279.60    190.64 o
   2  15  10       94.73       50.26     91.74 o
   3  15  10     1189.76     1128.80    151.17 o
   4  15  10       98.01       74.99    249.34 o
   5  15  10     5696.04     4804.79    404.94 o
  -7  16  10     2519.65     2181.60    214.39 o
  -6  16  10       11.69      -71.71    109.80 o
  -5  16  10       29.09       43.28    111.81 o
  -4  16  10       81.63       33.63    204.92 o
  -3  16  10     4169.88     4195.65    471.70 o
  -2  16  10      284.49      269.00    108.91 o
  -1  16  10     2854.50     2926.16    203.16 o
   0  16  10      331.88      327.76     86.56 o
   1  16  10     2760.22     2802.18    139.48 o
   2  16  10       18.83       -1.41     97.78 o
   3  16  10     7151.41     6901.06    632.21 o
   4  16  10       32.48      -65.61    132.11 o
  -6  17  10       19.06      -40.85    137.34 o
  -5  17  10     3877.59     3847.74    441.46 o
  -4  17  10      147.92      167.00    115.46 o
  -3  17  10     1564.87     1693.75    287.49 o
  -2  17  10        9.14      -40.18    112.00 o
  -1  17  10     2320.33     2460.82    284.49 o
   0  17  10      506.38      628.24    103.24 o
   1  17  10     5206.95     5173.26    391.17 o
   2  17  10        3.42      167.24    122.84 o
   3  17  10      382.78      499.51    150.52 o
  -5  18  10       40.15       40.99    124.20 o
  -4  18  10      498.07      410.77    140.37 o
  -3  18  10     2196.52     2134.00    198.21 o
  -2  18  10     2627.94     2444.98    208.68 o
  -1  18  10     2824.33     2860.91    219.79 o
   0  18  10       21.59      -48.96    102.32 o
   1  18  10      431.67      467.14    123.23 o
   2  18  10     1758.54     1681.19    226.45 o
  -4  19  10     3042.02     2937.16    240.28 o
  -3  19  10      757.17      893.11    168.99 o
  -2  19  10       86.12      -19.04    129.89 o
  -1  19  10      599.50      572.43    157.52 o
   0  19  10     2671.73     2748.25    186.45 o
   1  19  10     2244.69     2265.80    220.24 o
 -11   0  11     1503.58     1245.34    238.71 o
  -9   0  11     1013.95     1100.75    224.82 o
  -7   0  11     5943.46     6111.80    269.51 o
  -5   0  11    12322.62    11770.53    610.95 o
  -3   0  11      126.95       96.48     49.60 o
  -1   0  11    18221.29    17755.81    884.55 o
   1   0  11     4132.12     3846.12    275.77 o
   3   0  11    19408.03    20247.59   1025.70 o
   5   0  11    13764.16    15432.44    832.23 o
   7   0  11      250.94      189.12    214.73 o
 -11   1  11      367.93      354.48    231.08 o
 -10   1  11      162.82       43.05    108.64 o
  -9   1  11     3096.64     3248.45    198.42 o
  -8   1  11      255.35      256.54     61.49 o
  -7   1  11     4626.33     4590.86    153.56 o
  -6   1  11     1362.75     1383.64     85.31 o
  -5   1  11      681.88      764.30     67.02 o
  -4   1  11     1013.32      932.81     50.38 o
  -3   1  11    11716.96    11515.17    258.36 o
  -2   1  11      941.85      884.84     60.91 o
  -1   1  11     1831.78     1853.92     90.51 o
   0   1  11     2473.34     2180.46    133.34 o
   1   1  11    17656.73    17835.02    636.74 o
   2   1  11     3304.87     3333.66    180.43 o
   3   1  11     9878.15    10468.78    413.22 o
   4   1  11      457.23      438.01    108.82 o
   5   1  11     4329.94     4441.98    384.23 o
   6   1  11      289.94      313.00    131.60 o
   7   1  11     5688.85     6838.29    356.20 o
   8   1  11      180.36      185.31    176.60 o
 -11   2  11     1222.71     1494.77    180.48 o
 -10   2  11      959.97     1130.77    146.61 o
  -9   2  11     1223.93     1270.86    146.47 o
  -8   2  11     1120.77     1254.39    112.27 o
  -7   2  11     3476.29     3648.16    133.81 o
  -6   2  11     4522.70     4795.88    281.78 o
  -5   2  11    12482.36    12279.98    411.81 o
  -4   2  11     5384.81     5521.96    142.48 o
  -3   2  11      562.54      575.96     40.11 o
  -2   2  11     9357.66     9276.12    286.19 o
  -1   2  11    11567.17    11065.37    331.60 o
   0   2  11     4537.92     4163.11    153.13 o
   1   2  11     5954.62     6049.11    301.12 o
   2   2  11     1841.38     1798.28    137.26 o
   3   2  11     5323.14     5513.24    263.28 o
   4   2  11     4246.15     4230.64    227.37 o
   5   2  11     7135.81     7500.59    342.02 o
   6   2  11      896.78     1059.30    158.77 o
   7   2  11      136.31      461.15    237.90 o
   8   2  11      290.49      448.98    185.40 o
 -11   3  11      163.06      122.70    127.33 o
 -10   3  11      106.62        7.70    106.54 o
  -9   3  11     1996.06     2097.86    134.08 o
  -8   3  11     2955.02     3108.78    127.83 o
  -7   3  11     5969.58     6023.95    220.50 o
  -6   3  11     4043.22     3678.54    170.39 o
  -5   3  11      251.80      255.40     46.40 o
  -4   3  11    12637.57    12130.31    496.06 o
  -3   3  11    16802.34    16289.21    474.64 o
  -2   3  11    17596.54    17084.96    493.51 o
  -1   3  11     6438.63     5905.70    524.63 o
   0   3  11     3726.61     3548.86    228.48 o
   1   3  11     2908.28     3054.46    132.70 o
   2   3  11    11745.71    12143.74    372.62 o
   3   3  11     5411.13     6115.62    276.68 o
   4   3  11      551.73      570.35    114.14 o
   5   3  11      426.94      509.68    129.29 o
   6   3  11     2495.48     2700.76    207.76 o
   7   3  11     1873.36     2083.33    201.90 o
 -11   4  11      526.97      563.79    147.39 o
 -10   4  11     2300.01     2143.12    182.78 o
  -9   4  11      720.67      777.12    101.53 o
  -8   4  11      720.28      827.76     91.52 o
  -7   4  11      241.90      238.69     69.07 o
  -6   4  11    15190.53    16175.81    365.46 o
  -5   4  11     4378.03     4647.43    130.13 o
  -4   4  11    17950.79    19172.37    667.33 o
  -3   4  11      131.34      122.26     51.20 o
  -2   4  11     8282.29     7991.32    272.62 o
  -1   4  11     3144.91     3057.52    187.30 o
   0   4  11    16470.76    16051.35    470.58 o
   1   4  11     2472.16     2453.01    119.51 o
   2   4  11      923.81      948.34    104.56 o
   3   4  11       34.09       39.44     64.47 o
   4   4  11     5785.78     5776.60    222.44 o
   5   4  11      563.98      654.62    154.24 o
   6   4  11      310.63      429.63    138.64 o
   7   4  11      116.84      148.44    146.77 o
 -10   5  11       88.19       76.73     96.94 o
  -9   5  11        9.22       23.32     80.84 o
  -8   5  11     6862.21     7199.12    261.97 o
  -7   5  11       93.86       24.91     53.28 o
  -6   5  11     1502.76     1439.90    148.13 o
  -5   5  11      350.56      347.04     46.28 o
  -4   5  11    19490.55    19166.99    914.59 o
  -3   5  11     1439.30     1320.25     83.70 o
  -2   5  11    27980.78    27563.47    778.01 o
  -1   5  11      279.54      289.83     58.06 o
   0   5  11      968.68     1017.23     97.05 o
   1   5  11      757.48      917.50     95.13 o
   2   5  11    10069.25    10457.06    346.71 o
   3   5  11       99.51       67.00     63.13 o
   4   5  11       37.30       20.64     69.62 o
   5   5  11       12.93       45.89     82.14 o
   6   5  11     4367.41     4523.15    338.99 o
   7   5  11       48.33      -19.96    151.38 o
 -10   6  11     2610.33     2685.94    171.22 o
  -9   6  11      419.66      595.42    101.45 o
  -8   6  11       78.15      125.65     78.74 o
  -7   6  11      108.47      102.04     55.32 o
  -6   6  11    10153.67    10959.88    342.25 o
  -5   6  11      260.46      267.24     45.00 o
  -4   6  11     7312.45     7316.04    242.63 o
  -3   6  11      198.14      225.11     56.30 o
  -2   6  11     6613.47     6372.13    294.92 o
  -1   6  11      284.03      428.92     64.35 o
   0   6  11    17535.21    16713.38    778.63 o
   1   6  11     3167.47     3409.68    237.29 o
   2   6  11     1559.86     1546.72     98.96 o
   3   6  11      742.67      774.19     84.59 o
   4   6  11    13396.72    13687.38    432.52 o
   5   6  11       33.29      130.74     84.03 o
   6   6  11     1064.34     1395.22    365.16 o
   7   6  11      338.97      306.29    224.00 o
 -10   7  11        3.85       86.34    101.33 o
  -9   7  11      492.81      626.62    120.04 o
  -8   7  11     3446.55     3970.49    198.47 o
  -7   7  11     1557.42     1760.86    123.43 o
  -6   7  11      238.80      195.41     67.26 o
  -5   7  11        4.75       45.86     67.04 o
  -4   7  11     5931.25     6258.24    398.76 o
  -3   7  11     3931.49     3947.05    187.53 o
  -2   7  11     4153.64     4224.65    166.85 o
  -1   7  11     4018.69     3768.04    135.04 o
   0   7  11     6033.66     5801.53    210.93 o
   1   7  11      836.85      922.43     85.18 o
   2   7  11    16836.86    17544.96    633.45 o
   3   7  11     3464.62     3665.01    166.23 o
   4   7  11      204.89      207.23     79.73 o
   5   7  11     1008.20     1054.29    131.73 o
   6   7  11     4097.57     4249.21    207.11 o
   7   7  11     1243.29     1657.37    287.22 o
 -10   8  11     1122.88     1229.24    133.77 o
  -9   8  11      852.28     1023.03    108.23 o
  -8   8  11      234.68      274.14     73.65 o
  -7   8  11      524.14      539.56     73.41 o
  -6   8  11     4586.19     4690.94    239.70 o
  -5   8  11     2102.97     1838.65    139.04 o
  -4   8  11     1695.05     1620.78    177.42 o
  -3   8  11      328.89      347.84     66.88 o
  -2   8  11     2095.21     1943.66    108.27 o
  -1   8  11     8334.85     8333.29    238.32 o
   0   8  11     7753.99     7766.14    226.33 o
   1   8  11     4885.11     4972.55    189.71 o
   2   8  11       11.36        8.76     53.41 o
   3   8  11     3476.00     3402.04    133.92 o
   4   8  11     9712.77     9811.60    330.86 o
   5   8  11     5157.55     5287.26    226.64 o
   6   8  11     2234.12     2385.76    278.50 o
   7   8  11      614.32      868.74    261.06 o
 -10   9  11      254.19      374.08    117.31 o
  -9   9  11      765.86      735.74    103.82 o
  -8   9  11     2189.77     2232.95    125.30 o
  -7   9  11     3090.43     3059.00    133.05 o
  -6   9  11      277.19      209.62     88.72 o
  -5   9  11      405.78      603.59     99.09 o
  -4   9  11     2316.54     1936.24    397.86 o
  -3   9  11     7966.41     8004.21    321.72 o
  -2   9  11     5020.70     4815.79    241.01 o
  -1   9  11      238.23      249.95     57.51 o
   0   9  11      671.80      655.27    134.67 o
   1   9  11    13566.64    13563.77    433.60 o
   2   9  11     1737.60     1760.29     95.65 o
   3   9  11     7745.28     7586.88    270.47 o
   4   9  11      171.43      287.90     86.21 o
   5   9  11     3058.63     3124.75    166.58 o
   6   9  11     1348.31     1342.62    169.64 o
  -9  10  11     1368.56     1422.19    158.35 o
  -8  10  11      817.18      924.99    159.65 o
  -7  10  11     1950.49     2135.40    327.00 o
  -6  10  11     1107.65     1184.62    151.24 o
  -5  10  11    11715.79    11461.27   1186.75 o
  -4  10  11      691.57      650.27     99.52 o
  -3  10  11      830.56      739.57     81.27 o
  -2  10  11      525.38      536.65    140.49 o
  -1  10  11     9485.80    10095.36    470.42 o
   0  10  11      347.62      335.19     63.92 o
   1  10  11     2527.09     2560.86    171.49 o
   2  10  11     1521.83     1437.53    104.94 o
   3  10  11     9450.96     9116.75    450.35 o
   4  10  11      115.66       52.64     81.07 o
   5  10  11     7791.70     7582.51    291.65 o
   6  10  11       82.15      243.31    135.16 o
  -9  11  11     3047.58     3136.42    201.71 o
  -8  11  11        8.61      -53.15    109.54 o
  -7  11  11     7497.75     7253.43    343.36 o
  -6  11  11      389.12      317.45     99.96 o
  -5  11  11      634.86      578.43    103.47 o
  -4  11  11       46.84      -31.39     73.29 o
  -3  11  11    16206.78    16433.53    813.42 o
  -2  11  11       90.05       27.96     65.42 o
  -1  11  11     1766.91     1665.48     97.69 o
   0  11  11      335.60      382.92     73.71 o
   1  11  11     8735.26     9128.95    264.56 o
   2  11  11        4.04       38.85     63.26 o
   3  11  11     3839.81     3889.46    179.65 o
   4  11  11      105.62      190.94     85.96 o
   5  11  11      779.02      950.02    225.09 o
   6  11  11       15.46       -1.79    131.99 o
  -9  12  11     1997.56     2434.84    224.15 o
  -8  12  11      300.70      330.87    134.07 o
  -7  12  11      981.26     1098.09    307.66 o
  -6  12  11     1709.53     1639.57    160.18 o
  -5  12  11    11040.06     9492.84    402.32 o
  -4  12  11     3112.45     3147.43    278.23 o
  -3  12  11      278.25      362.62     97.01 o
  -2  12  11      411.11      562.81     85.26 o
  -1  12  11    12127.97    12641.73    442.10 o
   0  12  11     1686.75     1788.24    104.13 o
   1  12  11     2865.05     2755.46    126.64 o
   2  12  11        9.35      -71.71     64.48 o
   3  12  11     2334.28     2213.87    163.52 o
   4  12  11      179.19      247.67     98.12 o
   5  12  11     1956.04     1846.97    185.06 o
  -8  13  11     1614.53     1843.62    193.59 o
  -7  13  11     2273.23     2549.96    384.23 o
  -6  13  11     1914.30     1856.21    285.58 o
  -5  13  11     1239.85     1460.68    150.61 o
  -4  13  11     2366.83     2240.10    171.63 o
  -3  13  11    12240.31    12143.25   1002.54 o
  -2  13  11     4482.76     4434.34    192.30 o
  -1  13  11      460.70      415.77     87.28 o
   0  13  11      297.92      393.41     74.15 o
   1  13  11     4646.15     4594.64    171.80 o
   2  13  11     2431.96     2404.29    144.60 o
   3  13  11     1464.46     1798.73    134.97 o
   4  13  11       30.64     -103.37    165.95 o
   5  13  11      114.46      218.13    205.47 o
  -8  14  11      301.76      315.21    164.59 o
  -7  14  11      600.58      642.91    146.19 o
  -6  14  11     1396.82     1618.20    387.23 o
  -5  14  11     4292.09     4640.19    320.19 o
  -4  14  11     1614.74     1710.13    231.36 o
  -3  14  11       38.49       99.58     98.37 o
  -2  14  11     2650.49     2601.69    184.96 o
  -1  14  11     3472.65     3710.98    174.20 o
   0  14  11     6522.83     6866.52    263.45 o
   1  14  11       37.01      -52.85     67.38 o
   2  14  11        7.65       16.38     87.08 o
   3  14  11     1634.16     1693.69    183.87 o
   4  14  11     3505.61     3428.51    239.99 o
   5  14  11     1444.19     1735.96    191.69 o
  -7  15  11      212.03      209.93    133.51 o
  -6  15  11      241.21      255.19    128.04 o
  -5  15  11       20.35      -57.45    107.47 o
  -4  15  11     3884.44     3517.18    285.04 o
  -3  15  11      698.31      636.79    127.06 o
  -2  15  11     4316.80     4502.20    247.98 o
  -1  15  11      250.84      262.94     91.54 o
   0  15  11     1330.82     1371.21    107.86 o
   1  15  11      881.49     1019.55    101.16 o
   2  15  11     6649.18     6178.01    255.69 o
   3  15  11      239.67      182.09    128.71 o
   4  15  11        4.97      107.81    134.30 o
  -6  16  11     2267.82     2395.41    213.86 o
  -5  16  11       70.76       47.06    117.46 o
  -4  16  11      999.31     1083.00    155.76 o
  -3  16  11      126.82       69.85    100.56 o
  -2  16  11     2403.90     2231.94    203.83 o
  -1  16  11       10.27       23.92    122.63 o
   0  16  11     7564.61     7988.65    258.57 o
   1  16  11      161.92      107.99     98.38 o
   2  16  11       20.43       13.21    104.56 o
   3  16  11        1.55      113.82    134.89 o
  -6  17  11       69.15       44.42    133.34 o
  -5  17  11       60.00      159.61    134.12 o
  -4  17  11     2457.20     2489.49    237.35 o
  -3  17  11      322.39      172.14    219.37 o
  -2  17  11     3843.93     3990.67    252.10 o
  -1  17  11        6.56     -114.92    115.29 o
   0  17  11      234.49      310.70     95.71 o
   1  17  11     1035.74      939.85    131.28 o
   2  17  11     5974.33     5873.40    322.17 o
  -4  18  11     1109.36     1025.24    166.29 o
  -3  18  11        7.93       46.40    120.79 o
  -2  18  11      529.05      344.59    139.48 o
  -1  18  11     2320.74     2514.78    215.38 o
   0  18  11     3887.68     3762.52    207.46 o
   1  18  11      199.00      372.35    128.58 o
  -2  19  11     2449.04     2412.23    340.63 o
  -1  19  11       62.43       83.92    154.78 o
 -10   0  12      447.97      429.47    185.30 o
  -8   0  12     2982.19     2909.27    178.78 o
  -6   0  12     1926.98     1846.66    203.83 o
  -4   0  12    10525.73    10942.91    384.11 o
  -2   0  12     2910.45     2515.21    206.56 o
   0   0  12    10202.28     8944.12    500.32 o
   2   0  12    20944.65    22222.69   1119.45 o
   4   0  12     1140.98     1271.50    207.10 o
   6   0  12     7410.88     8102.09    546.64 o
 -11   1  12      124.22       72.30    136.03 o
 -10   1  12     2155.65     2023.43    199.20 o
  -9   1  12      155.09      158.79     79.00 o
  -8   1  12     1454.43     1374.82    149.39 o
  -7   1  12      126.30      144.95     56.02 o
  -6   1  12     6102.46     5962.84    236.70 o
  -5   1  12     1349.32     1311.82     64.41 o
  -4   1  12      248.22      218.71     40.66 o
  -3   1  12      174.80      160.54     50.99 o
  -2   1  12    11137.39     8499.55    596.24 o
  -1   1  12     1690.09     1559.99    116.05 o
   0   1  12     9729.68     9649.85    378.29 o
   1   1  12      322.19      286.43     88.63 o
   2   1  12     4054.40     4255.59    220.16 o
   3   1  12     1746.06     2047.72    158.19 o
   4   1  12    13431.07    14125.93    577.71 o
   5   1  12      658.32      837.73    196.20 o
   6   1  12      202.20      170.87    139.36 o
   7   1  12       16.86      359.89    167.64 o
 -10   2  12     1175.83     1292.86    156.58 o
  -9   2  12     1345.54     1268.92    116.51 o
  -8   2  12     4655.58     5008.54    172.64 o
  -7   2  12     3002.54     2984.73    168.47 o
  -6   2  12      270.61      201.68     81.10 o
  -5   2  12     1220.22     1303.61     63.87 o
  -4   2  12    11480.13    11058.52    338.45 o
  -3   2  12     7744.38     7555.90    244.77 o
  -2   2  12     4452.08     4195.57    252.91 o
  -1   2  12     3325.34     3217.33    170.56 o
   0   2  12     3888.40     3921.33    287.22 o
   1   2  12    11852.79    11815.31    452.99 o
   2   2  12     6811.81     6741.49    295.58 o
   3   2  12      476.33      250.72    103.84 o
   4   2  12     1076.19     1245.20    166.77 o
   5   2  12      865.50     1124.55    154.25 o
   6   2  12     5011.64     5667.08    307.61 o
   7   2  12      803.44     1116.28    185.34 o
 -10   3  12      883.95      953.09    149.91 o
  -9   3  12      488.68      567.91     98.60 o
  -8   3  12      812.89      899.76     98.72 o
  -7   3  12     2189.97     2230.67    126.43 o
  -6   3  12    10196.53    10053.00    270.21 o
  -5   3  12     9057.73     9480.06    283.12 o
  -4   3  12     2335.46     2612.46    119.17 o
  -3   3  12      781.49      791.81     69.66 o
  -2   3  12     7317.51     6525.98    220.50 o
  -1   3  12    12756.21    12057.72    363.89 o
   0   3  12     5298.60     5182.59    241.82 o
   1   3  12       10.92       54.51     77.06 o
   2   3  12      833.36      705.38    111.09 o
   3   3  12     4088.75     4317.69    232.32 o
   4   3  12     3331.79     3944.25    230.02 o
   5   3  12      938.57     1029.50    153.11 o
   6   3  12       37.41      150.10    137.48 o
   7   3  12      673.45      746.07    179.01 o
 -10   4  12       29.48       77.41    100.06 o
  -9   4  12     1418.05     1589.04    126.66 o
  -8   4  12       97.28       83.33     84.80 o
  -7   4  12     2162.63     2246.09    109.78 o
  -6   4  12      988.69     1024.04     64.64 o
  -5   4  12     7944.94     7416.98    207.82 o
  -4   4  12    10951.59    11123.99    345.07 o
  -3   4  12    25213.56    24265.82    692.18 o
  -2   4  12     3100.20     2822.87    127.11 o
  -1   4  12      276.21      280.85     59.49 o
   0   4  12      936.39      847.09    113.21 o
   1   4  12    13868.49    13697.40    515.63 o
   2   4  12      436.45      439.91    108.46 o
   3   4  12      212.23      226.96    103.18 o
   4   4  12       17.98       25.61    104.68 o
   5   4  12     4064.37     4477.78    255.52 o
   6   4  12      842.10      806.50    161.52 o
   7   4  12     1462.65     1756.16    215.77 o
 -10   5  12        0.92       87.64    100.54 o
  -9   5  12      266.06      386.81     98.78 o
  -8   5  12      251.85      232.18     74.51 o
  -7   5  12     4380.64     4542.27    163.02 o
  -6   5  12        9.92       45.64     58.56 o
  -5   5  12     6222.47     6161.05    248.38 o
  -4   5  12        0.32      -49.84     59.81 o
  -3   5  12     5061.33     4594.06    261.84 o
  -2   5  12     2115.72     1940.53    104.47 o
  -1   5  12    22711.85    22696.16    653.26 o
   0   5  12       63.52       17.19     56.18 o
   1   5  12      480.60      549.14     72.93 o
   2   5  12        9.93      -77.74     74.77 o
   3   5  12     6964.94     6838.54    604.14 o
   4   5  12      148.12        4.22    101.66 o
   5   5  12     1252.10     1351.86    162.57 o
   6   5  12        8.16       79.65    137.58 o
   7   5  12     1212.00     1715.27    273.59 o
 -10   6  12      177.70      259.43     95.32 o
  -9   6  12     1938.99     1993.04    131.41 o
  -8   6  12      395.49      458.95     80.65 o
  -7   6  12     1915.21     2045.87    125.00 o
  -6   6  12      379.19      395.06     70.22 o
  -5   6  12     4675.65     4379.73    468.48 o
  -4   6  12     1408.08     1380.38    113.40 o
  -3   6  12    10029.00     9784.13    457.32 o
  -2   6  12     1653.89     1667.53    100.58 o
  -1   6  12     1642.43     1715.05    103.32 o
   0   6  12      268.98      234.04     66.74 o
   1   6  12    18643.43    18451.61    931.76 o
   2   6  12      143.20      154.13     73.25 o
   3   6  12     1578.58     1600.62    149.26 o
   4   6  12      309.97      309.66    126.71 o
   5   6  12     3964.58     4003.54    245.14 o
   6   6  12      366.52      326.86    163.50 o
   7   6  12     1748.19     1252.97    276.32 o
 -10   7  12      935.11     1287.25    137.34 o
  -9   7  12      409.93      239.50    104.80 o
  -8   7  12      228.59      367.59     90.54 o
  -7   7  12     3380.35     3394.90    160.86 o
  -6   7  12     2308.49     2205.23    156.27 o
  -5   7  12     3845.87     4074.09    240.89 o
  -4   7  12       11.36       13.15     57.40 o
  -3   7  12     3231.77     3047.87    153.50 o
  -2   7  12     5890.84     5326.44    275.12 o
  -1   7  12    10107.59     9738.76    484.30 o
   0   7  12     5827.70     5913.31    217.85 o
   1   7  12      178.22      249.38     67.59 o
   2   7  12       65.10       32.63     67.45 o
   3   7  12    10245.53     9832.26    328.01 o
   4   7  12     2050.29     2328.72    184.37 o
   5   7  12     1662.51     1858.49    180.48 o
   6   7  12       70.67      147.93    158.30 o
 -10   8  12      316.19      381.01    140.26 o
  -9   8  12     2251.19     2374.45    167.11 o
  -8   8  12     2491.54     2786.39    161.85 o
  -7   8  12      483.94      521.01     85.93 o
  -6   8  12       16.87       46.73     77.83 o
  -5   8  12     2896.75     2818.90    175.67 o
  -4   8  12     4872.87     4470.94    265.86 o
  -3   8  12     4385.82     4717.96    303.72 o
  -2   8  12     1197.65     1246.57     83.22 o
  -1   8  12      162.23      134.60     56.67 o
   0   8  12     3449.82     3499.56    134.86 o
   1   8  12     5634.55     5884.06    189.98 o
   2   8  12     3655.50     3637.19    140.33 o
   3   8  12     1269.03     1336.96    113.20 o
   4   8  12      673.61      711.02    103.45 o
   5   8  12     1738.87     2121.09    197.25 o
   6   8  12     3700.59     4263.60    397.86 o
  -9   9  12        0.10      -63.74    102.97 o
  -8   9  12       26.29       47.57     84.97 o
  -7   9  12     2314.77     2077.09    170.86 o
  -6   9  12     4315.04     4527.14    951.58 o
  -5   9  12     1218.16     1329.82    193.21 o
  -4   9  12      366.06      340.49     89.39 o
  -3   9  12     1489.96     1457.87    113.95 o
  -2   9  12     6600.65     6117.53    205.63 o
  -1   9  12     5609.01     5230.67    174.29 o
   0   9  12     2395.20     2228.36    107.73 o
   1   9  12      431.95      382.78     66.36 o
   2   9  12     4410.54     4364.35    275.64 o
   3   9  12     2079.38     2384.86    162.61 o
   4   9  12     6907.41     7122.54    454.71 o
   5   9  12     1090.48     1137.86    161.13 o
   6   9  12       52.66      162.96    222.36 o
  -9  10  12      436.68      499.39    118.65 o
  -8  10  12     3401.69     3710.12    299.21 o
  -7  10  12      566.12      485.10    241.17 o
  -6  10  12        3.82       73.03     88.98 o
  -5  10  12     1135.82      991.03    122.28 o
  -4  10  12     7999.94     8243.35    921.34 o
  -3  10  12      372.80      461.87     83.17 o
  -2  10  12     2243.17     2289.60    151.04 o
  -1  10  12      372.35      571.18     71.62 o
   0  10  12     7162.11     7058.86    219.66 o
   1  10  12       44.45       23.52     59.78 o
   2  10  12     9276.96     8926.18    267.46 o
   3  10  12      618.31      602.50     95.92 o
   4  10  12      369.68      508.32    100.39 o
   5  10  12       20.08       31.39    106.35 o
   6  10  12     4362.90     5240.80    463.80 o
  -9  11  12      170.28       11.52    267.33 o
  -8  11  12      573.39      486.88    134.38 o
  -7  11  12       17.30       -5.93     94.91 o
  -6  11  12     7866.45     7880.64    358.87 o
  -5  11  12      795.86      770.37    114.99 o
  -4  11  12      596.47      552.07    110.17 o
  -3  11  12        9.53       27.79     82.87 o
  -2  11  12     8855.02     8839.01    430.19 o
  -1  11  12      210.37      255.36     68.17 o
   0  11  12     6353.89     6285.87    356.51 o
   1  11  12      472.83      450.28     75.72 o
   2  11  12     1863.62     1815.25    145.92 o
   3  11  12      259.85      119.86    115.22 o
   4  11  12     4321.61     4431.63    206.57 o
   5  11  12        3.47       -5.57    128.71 o
  -8  12  12     1772.51     1523.32    225.63 o
  -7  12  12     1745.82     1455.83    169.36 o
  -6  12  12      247.50      286.40    101.49 o
  -5  12  12      135.04      183.68     96.90 o
  -4  12  12    10860.13    11214.22    475.25 o
  -3  12  12     2313.22     2169.84    262.42 o
  -2  12  12     3723.09     3274.52    161.07 o
  -1  12  12      548.62      470.58     78.44 o
   0  12  12     3859.82     3862.00    153.21 o
   1  12  12     2245.96     2366.38    123.42 o
   2  12  12     4774.51     4696.10    240.29 o
   3  12  12      131.48      144.10     91.46 o
   4  12  12      414.63      401.93    112.00 o
   5  12  12       40.39       29.12    131.35 o
  -8  13  12      169.82      193.89    137.50 o
  -7  13  12     1063.52     1166.89    302.21 o
  -6  13  12     3983.43     3862.03    275.77 o
  -5  13  12     4129.87     4134.82    471.98 o
  -4  13  12      252.29      182.04     99.25 o
  -3  13  12      720.88      809.59    133.53 o
  -2  13  12     6239.78     6094.75    338.18 o
  -1  13  12     6286.80     6261.93    212.66 o
   0  13  12     3071.23     2917.60    135.23 o
   1  13  12        1.35      -17.82     71.61 o
   2  13  12     1129.79     1302.05    121.46 o
   3  13  12     1709.27     1643.09    137.55 o
   4  13  12     1834.26     1754.05    185.16 o
  -7  14  12      802.33      594.07    187.48 o
  -6  14  12       97.28      135.33    119.94 o
  -5  14  12      973.00      907.13    139.71 o
  -4  14  12     3601.80     3529.20    224.87 o
  -3  14  12     3536.81     3604.09    223.87 o
  -2  14  12      203.67      261.31    112.73 o
  -1  14  12       98.46       40.87     95.90 o
   0  14  12     3371.77     3255.95    178.73 o
   1  14  12     2892.63     3296.67    207.20 o
   2  14  12     1210.97     1197.94    133.22 o
   3  14  12       38.76       -4.23    101.49 o
   4  14  12       40.28      104.01    138.51 o
  -7  15  12     1659.83     1664.17    241.17 o
  -6  15  12      229.30      203.87    133.63 o
  -5  15  12     1247.61     1097.29    160.42 o
  -4  15  12        4.28      -40.76    106.37 o
  -3  15  12     1805.63     1620.37    185.58 o
  -2  15  12     1263.38     1514.22    283.40 o
  -1  15  12     6695.65     6379.33    261.20 o
   0  15  12       41.40       81.32     84.01 o
   1  15  12       21.17       -4.02     85.06 o
   2  15  12      353.28      376.08    111.77 o
   3  15  12     4853.89     5457.11    311.40 o
  -6  16  12      118.51       47.80    133.91 o
  -5  16  12     1359.77     1589.63    184.22 o
  -4  16  12      140.79      -70.63    113.68 o
  -3  16  12     2232.83     2319.67    194.01 o
  -2  16  12        1.39       -5.42    108.12 o
  -1  16  12      127.79      -29.48     93.98 o
   0  16  12        9.53      -27.46     87.58 o
   1  16  12     6392.39     6650.48    276.88 o
   2  16  12      124.24       66.42    106.52 o
  -5  17  12      821.17      906.17    171.61 o
  -4  17  12      209.63      347.75    142.19 o
  -3  17  12      702.40      664.27    219.37 o
  -2  17  12      341.28      384.96    195.39 o
  -1  17  12     3663.47     3723.56    200.66 o
   0  17  12      287.95      191.04    118.54 o
   1  17  12      284.72      377.33    123.23 o
  -3  18  12     1912.20     1795.46    204.25 o
  -2  18  12      309.91      277.66    145.41 o
  -1  18  12        6.43       31.44    117.20 o
   0  18  12     1213.93     1513.98    162.52 o
  -9   0  13      639.60      612.57    123.49 o
  -7   0  13     2816.86     2821.96    169.10 o
  -5   0  13      160.47      210.92    108.46 o
  -3   0  13    14770.68    13539.63    706.33 o
  -1   0  13     8288.88     8135.88    470.89 o
   1   0  13     1984.76     1509.67    183.67 o
   3   0  13    15701.02    14884.71    805.52 o
   5   0  13       92.53      -11.99    185.85 o
 -10   1  13       12.23      -62.99    120.99 o
  -9   1  13     5985.73     6198.55    214.92 o
  -8   1  13      235.63      217.78     61.19 o
  -7   1  13      114.63      131.28     54.92 o
  -6   1  13       83.95      121.08     62.02 o
  -5   1  13     8302.09     8363.33    262.50 o
  -4   1  13      247.83      297.67     84.20 o
  -3   1  13      921.88      754.54     96.51 o
  -2   1  13      534.62      385.04     88.16 o
  -1   1  13     7615.96     6576.67    365.43 o
   0   1  13     3974.61     3488.87    252.61 o
   1   1  13    11688.66    11687.35    454.31 o
   2   1  13       58.16     -104.65     81.15 o
   3   1  13       45.25       86.59    100.65 o
   4   1  13      988.83     1112.07    183.12 o
   5   1  13     8685.19    10273.98    444.28 o
   6   1  13      670.01      832.70    172.02 o
 -10   2  13      459.46      351.32    137.98 o
  -9   2  13      505.24      610.91    102.07 o
  -8   2  13       93.26      158.70     78.50 o
  -7   2  13     7468.28     7702.44    461.98 o
  -6   2  13     3235.60     3234.19    138.93 o
  -5   2  13      842.30      747.33     66.51 o
  -4   2  13       31.07      -10.40     66.44 o
  -3   2  13     8822.74     9147.96    517.76 o
  -2   2  13     8791.29     8000.43    327.37 o
  -1   2  13    12768.82    12424.74    585.61 o
   0   2  13       60.76       21.91     80.12 o
   1   2  13      220.08      133.48     82.89 o
   2   2  13     5208.76     4863.38    244.97 o
   3   2  13     9151.44     8585.23    373.66 o
   4   2  13      693.65      706.66    137.96 o
   5   2  13      265.12      373.47    141.99 o
   6   2  13      313.50      220.17    154.29 o
 -10   3  13      870.15      966.66    160.23 o
  -9   3  13     2387.58     3042.00    265.09 o
  -8   3  13     2593.60     2651.52    182.43 o
  -7   3  13        7.66        8.34     66.25 o
  -6   3  13      308.05      378.64     53.14 o
  -5   3  13     7182.67     6759.52    235.03 o
  -4   3  13    10584.21    10647.52    410.03 o
  -3   3  13    10005.64     9695.69    531.93 o
  -2   3  13       18.27      -62.72    123.72 o
  -1   3  13      344.17      362.63     90.06 o
   0   3  13    14942.70    14119.29    528.23 o
   1   3  13     7254.82     6751.02    301.28 o
   2   3  13     1547.96     1415.20    137.09 o
   3   3  13       19.07       63.39    102.89 o
   4   3  13     1652.98     1631.29    163.68 o
   5   3  13     2435.67     2616.31    486.69 o
   6   3  13     1754.98     2150.06    398.40 o
 -10   4  13      550.19      857.62    160.08 o
  -9   4  13       47.51       -2.07    117.72 o
  -8   4  13     1585.69     2006.51    138.19 o
  -7   4  13      445.35      473.96     81.87 o
  -6   4  13    12474.18    13155.80    473.08 o
  -5   4  13       14.05       21.44     51.63 o
  -4   4  13      260.07      256.75     62.59 o
  -3   4  13     2094.26     2079.20    108.57 o
  -2   4  13    24808.85    24423.43    854.43 o
  -1   4  13     4034.16     3731.13    581.52 o
   0   4  13     1358.42     1329.12    160.23 o
   1   4  13      223.74      219.25     88.76 o
   2   4  13     8701.80     8221.61    353.69 o
   3   4  13     1670.36     1367.72    156.69 o
   4   4  13     2654.01     2289.19    221.27 o
   5   4  13      156.68      202.54    128.29 o
   6   4  13      399.62      630.75    164.60 o
 -10   5  13     1015.72     1156.57    148.16 o
  -9   5  13       45.10       33.62     98.15 o
  -8   5  13     3063.23     3463.31    302.47 o
  -7   5  13      122.43       97.51     67.70 o
  -6   5  13     2093.07     2145.68    119.42 o
  -5   5  13      352.87      307.25     66.91 o
  -4   5  13    18665.91    17911.50    455.81 o
  -3   5  13       57.77      130.77     61.88 o
  -2   5  13       64.76      152.36     62.79 o
  -1   5  13     1433.44     1260.63    122.12 o
   0   5  13    12269.55    12992.83    681.53 o
   1   5  13      560.85      433.85    104.96 o
   2   5  13     1497.18     1550.32    186.67 o
   3   5  13      333.95      228.59    232.99 o
   4   5  13     3274.21     3350.30    220.36 o
   5   5  13      211.60      142.12    135.89 o
   6   5  13     2319.08     2383.41    224.10 o
 -10   6  13      765.00     1011.60    160.55 o
  -9   6  13      124.60      201.36    105.92 o
  -8   6  13     1352.59     1398.36    124.23 o
  -7   6  13      631.30      723.72     92.69 o
  -6   6  13     6530.48     6194.57    284.60 o
  -5   6  13       16.50      -24.58     59.70 o
  -4   6  13     1687.06     1617.88     89.45 o
  -3   6  13      176.31      207.10     54.82 o
  -2   6  13    17770.44    17858.07    530.32 o
  -1   6  13     1038.92     1074.95    102.30 o
   0   6  13      709.73      606.37    106.46 o
   1   6  13       81.24       15.97     79.97 o
   2   6  13     9032.76     8185.28    837.68 o
   3   6  13     1448.97     1727.24    160.60 o
   4   6  13     2849.30     2457.98    289.94 o
   5   6  13       64.25       70.97    140.60 o
   6   6  13     1782.11     2270.55    243.62 o
  -9   7  13     1399.50     1519.28    148.71 o
  -8   7  13     2351.43     2651.72    157.48 o
  -7   7  13       49.57       47.99     70.23 o
  -6   7  13      915.54      902.06    116.72 o
  -5   7  13     1882.23     1918.07    145.79 o
  -4   7  13     5959.41     6081.90    373.14 o
  -3   7  13     2027.45     2165.92    137.74 o
  -2   7  13      342.81      342.36     62.78 o
  -1   7  13       93.50       83.18     67.61 o
   0   7  13    13716.94    13082.58    406.62 o
   1   7  13     3665.12     3683.75    311.47 o
   2   7  13     2511.05     2334.24    330.82 o
   3   7  13       17.68       28.23    106.99 o
   4   7  13     5063.47     4826.24    517.76 o
   5   7  13     2215.43     2348.63    219.09 o
   6   7  13     3434.04     4163.68    284.51 o
  -9   8  13       50.30      -39.57    100.84 o
  -8   8  13     1613.80     1596.33    173.81 o
  -7   8  13     1773.45     2021.00    205.20 o
  -6   8  13      810.48      807.76    229.72 o
  -5   8  13       86.39      117.90     80.31 o
  -4   8  13     1707.69     1585.31    110.22 o
  -3   8  13     1655.13     1622.48     94.94 o
  -2   8  13     6861.10     6775.01    221.13 o
  -1   8  13     3934.45     3732.11    143.42 o
   0   8  13      783.97      814.94     96.52 o
   1   8  13      581.34      680.67     75.70 o
   2   8  13     4631.19     4554.76    294.85 o
   3   8  13     6439.77     6992.86    758.38 o
   4   8  13     3296.92     3591.28    763.56 o
   5   8  13       51.93      -25.37    139.32 o
  -9   9  13     2565.21     3013.83    190.11 o
  -8   9  13      490.29      428.77    129.10 o
  -7   9  13       80.14      177.35     96.11 o
  -6   9  13      687.45      784.52    239.80 o
  -5   9  13     2942.50     2771.98    178.32 o
  -4   9  13     1433.83     1441.32    193.48 o
  -3   9  13     1301.15     1305.13     91.29 o
  -2   9  13       93.59      194.43     63.79 o
  -1   9  13     3698.78     3711.99    144.89 o
   0   9  13     3555.69     3505.04    141.52 o
   1   9  13     7454.74     7733.32    376.88 o
   2   9  13     2456.11     2389.23    122.05 o
   3   9  13      563.68      521.35    224.54 o
   4   9  13      878.57      810.00    151.87 o
   5   9  13     6500.90     7045.96    412.30 o
  -9  10  13        4.55     -162.99    134.05 o
  -8  10  13     1323.87     1366.13    171.21 o
  -7  10  13     4797.75     4847.09    311.20 o
  -6  10  13       28.64        6.62     90.76 o
  -5  10  13     1550.93     1639.84    156.69 o
  -4  10  13      391.81      361.29     99.99 o
  -3  10  13     3879.17     3905.85    174.00 o
  -2  10  13      156.30      116.89     63.78 o
  -1  10  13     4343.67     4581.32    169.03 o
   0  10  13      633.70      727.03     84.34 o
   1  10  13     1467.52     1452.05    138.14 o
   2  10  13       18.17      -36.34     70.21 o
   3  10  13     6970.67     7705.50    740.39 o
   4  10  13      947.60     1254.25    167.14 o
   5  10  13      175.75      295.28    164.18 o
  -8  11  13      126.16      313.35    130.06 o
  -7  11  13      533.79      602.73    211.46 o
  -6  11  13      437.60      377.97    110.26 o
  -5  11  13     6306.56     6188.55    305.22 o
  -4  11  13      122.68      281.55    102.66 o
  -3  11  13     3181.35     3404.69    521.03 o
  -2  11  13      127.10      103.38     67.97 o
  -1  11  13     5093.67     4965.74    181.82 o
   0  11  13     1244.61     1581.00    106.64 o
   1  11  13     9004.67     8810.20    266.33 o
   2  11  13        2.17       10.23     85.63 o
   3  11  13        5.04       41.62     92.02 o
   4  11  13      257.07      238.85    143.54 o
  -8  12  13      229.86      225.62    240.89 o
  -7  12  13     3757.42     3437.90    232.94 o
  -6  12  13     2029.86     2064.76    411.21 o
  -5  12  13      799.51     1000.75    141.15 o
  -4  12  13      121.06       80.70    132.98 o
  -3  12  13    11462.18    10824.47   1000.63 o
  -2  12  13     2450.29     2418.07    199.42 o
  -1  12  13    10369.93    10408.25    372.15 o
   0  12  13       67.39       76.38     74.38 o
   1  12  13      175.62      252.25     80.30 o
   2  12  13     1563.38     1587.94    131.45 o
   3  12  13     2806.02     2743.35    169.34 o
   4  12  13      137.54      176.16    151.90 o
  -7  13  13      125.36       22.47    123.18 o
  -6  13  13      268.35      373.48    128.35 o
  -5  13  13     4890.30     4943.75    566.81 o
  -4  13  13     6683.50     6945.27    336.87 o
  -3  13  13     3770.50     3751.48    226.74 o
  -2  13  13     1346.32     1257.03    123.48 o
  -1  13  13     2608.26     2710.01    137.66 o
   0  13  13     3768.19     3875.15    166.50 o
   1  13  13     4137.61     3940.24    255.19 o
   2  13  13     1153.21     1164.44    139.18 o
   3  13  13       78.22       95.16    109.26 o
   4  13  13      656.26      827.38    173.66 o
  -7  14  13      808.77      606.36    158.88 o
  -6  14  13     2859.48     3161.33    235.72 o
  -5  14  13      299.91      201.66    125.46 o
  -4  14  13       35.59       68.96    109.76 o
  -3  14  13     2552.75     2428.83    192.11 o
  -2  14  13     3843.41     4166.63    232.91 o
  -1  14  13     1298.02     1414.03    127.77 o
   0  14  13      199.16      283.78     90.32 o
   1  14  13     1892.61     2173.22    180.85 o
   2  14  13     3344.60     3629.85    327.08 o
   3  14  13     1901.80     2004.55    163.85 o
  -6  15  13      627.43      789.65    155.84 o
  -5  15  13       28.11     -106.21    186.39 o
  -4  15  13     3036.89     2975.81    398.67 o
  -3  15  13        3.43     -211.73    159.14 o
  -2  15  13       15.38      -39.31     96.20 o
  -1  15  13     1486.79     1589.01    170.85 o
   0  15  13     4392.81     4743.15    218.61 o
   1  15  13      576.70      619.92    124.73 o
   2  15  13      733.85      753.45    132.81 o
  -5  16  13       59.98      -91.00    132.79 o
  -4  16  13      549.45      664.04    153.75 o
  -3  16  13       96.09      165.99    129.04 o
  -2  16  13     2713.10     2864.02    210.42 o
  -1  16  13       57.51       65.52    109.50 o
   0  16  13       74.73      178.54    100.88 o
   1  16  13       16.83       -1.94    110.51 o
  -3  17  13      186.66      185.76    170.04 o
  -2  17  13       54.45      -69.29    135.84 o
  -1  17  13      177.01      156.62    113.52 o
   0  17  13     2907.00     3713.82    230.55 o
  -8   0  14      930.93     1208.83    182.03 o
  -6   0  14     2421.00     2674.90    236.53 o
  -4   0  14     4786.56     4627.66    315.56 o
  -2   0  14      833.64      814.24    142.25 o
   0   0  14    10928.89    11346.52    628.94 o
   2   0  14      293.75      285.58    143.88 o
   4   0  14    10824.75    11557.98    686.71 o
   6   0  14     2540.95     3065.12    356.44 o
 -10   1  14        3.70      -51.78    198.38 o
  -9   1  14       81.40       60.24     93.26 o
  -8   1  14     4784.26     4697.85    197.13 o
  -7   1  14      822.15      664.81     90.15 o
  -6   1  14     1678.30     1692.89    135.25 o
  -5   1  14       12.74      -40.98     79.38 o
  -4   1  14     4243.02     4328.77    214.24 o
  -3   1  14     1294.15     1212.50    115.31 o
  -2   1  14     6647.36     6797.41    295.37 o
  -1   1  14      251.01      132.99     84.17 o
   0   1  14      712.26      737.60    151.78 o
   1   1  14     1754.88     1673.14    282.04 o
   2   1  14    11649.97    11151.22    649.38 o
   3   1  14      625.84      535.97    166.50 o
   4   1  14     1227.39     1305.06    166.91 o
   5   1  14       68.20       26.25    140.47 o
   6   1  14     3823.88     4310.79    289.02 o
 -10   2  14     2068.41     2745.20    310.65 o
  -9   2  14     1037.01     1134.92    153.76 o
  -8   2  14      109.63      219.83     89.09 o
  -7   2  14        7.59       21.21     80.69 o
  -6   2  14     5064.86     4957.53    239.13 o
  -5   2  14     1437.77     1244.23    117.86 o
  -4   2  14     4072.77     3942.38    205.50 o
  -3   2  14        9.75        0.83     74.48 o
  -2   2  14     1592.41     1664.98    129.47 o
  -1   2  14     6865.72     6237.59    279.22 o
   0   2  14    12212.59    11649.81    452.43 o
   1   2  14     1599.26     1579.15    141.59 o
   2   2  14     1402.62     1543.02    149.91 o
   3   2  14     1994.41     2188.38    323.19 o
   4   2  14     3997.62     4109.78    251.85 o
   5   2  14      791.50     1093.45    237.90 o
   6   2  14     1072.58     1060.97    193.20 o
 -10   3  14       96.51      178.22    146.00 o
  -9   3  14      347.00      166.03    183.40 o
  -8   3  14     4382.68     5417.52    570.52 o
  -7   3  14     3680.83     3814.45    149.23 o
  -6   3  14     2302.16     2162.57    125.51 o
  -5   3  14        8.38       37.06     79.00 o
  -4   3  14     1029.15      976.44    110.02 o
  -3   3  14    10704.81    10348.56    405.97 o
  -2   3  14     3031.29     3073.76    177.60 o
  -1   3  14     2381.85     2053.34    148.72 o
   0   3  14      164.27      146.77     87.60 o
   1   3  14     6188.07     5872.54    280.15 o
   2   3  14     6046.29     5519.09    273.87 o
   3   3  14     2329.91     2528.91    188.87 o
   4   3  14     1136.22      958.81    148.67 o
   5   3  14      413.30      442.03    152.23 o
   6   3  14      550.84      581.98    177.46 o
 -10   4  14      548.62      698.18    131.87 o
  -9   4  14     1306.26     1620.10    153.09 o
  -8   4  14       15.46        4.54     82.80 o
  -7   4  14      192.88      178.81     80.35 o
  -6   4  14     2286.53     2070.34    104.77 o
  -5   4  14    11117.24    11447.68    442.19 o
  -4   4  14      898.84      713.17     98.46 o
  -3   4  14     1415.71     1489.35    129.54 o
  -2   4  14      800.05      761.38    107.14 o
  -1   4  14    13062.62    13285.70    714.23 o
   0   4  14     1814.94     1666.30    142.67 o
   1   4  14     4661.22     4485.37    233.08 o
   2   4  14        1.50      -56.34     92.17 o
   3   4  14     2387.34     2253.24    181.13 o
   4   4  14      390.71      646.33    145.32 o
   5   4  14     2431.37     2432.19    215.33 o
   6   4  14       87.97      108.18    171.29 o
  -9   5  14      757.47     1023.34    215.64 o
  -8   5  14       25.87       60.70     81.41 o
  -7   5  14     6263.87     6476.31    338.24 o
  -6   5  14       22.39       11.38     68.83 o
  -5   5  14      356.15      391.54     67.54 o
  -4   5  14       70.27      -41.75     73.94 o
  -3   5  14    12344.49    12338.27    473.52 o
  -2   5  14      235.16      113.14     85.67 o
  -1   5  14     2022.01     2105.99    242.26 o
   0   5  14       32.56       71.75     91.74 o
   1   5  14     6136.29     6740.90    341.72 o
   2   5  14       64.38      -20.61    100.87 o
   3   5  14     3024.21     2988.85    208.48 o
   4   5  14       17.84      100.44    129.19 o
   5   5  14      502.56      538.27    164.62 o
  -9   6  14     1625.30     1971.78    159.70 o
  -8   6  14       78.16       77.29     88.81 o
  -7   6  14      243.60      235.58     78.01 o
  -6   6  14     1298.77     1106.63    158.32 o
  -5   6  14    10724.31    11195.62    538.49 o
  -4   6  14     1115.84     1021.80     82.63 o
  -3   6  14      819.98      736.21    109.83 o
  -2   6  14      565.79      548.79    106.55 o
  -1   6  14    10404.46    10644.77    426.38 o
   0   6  14      501.51      415.11    108.77 o
   1   6  14     3409.58     3633.18    232.45 o
   2   6  14      866.42      834.33    133.01 o
   3   6  14     2269.42     2362.84    189.62 o
   4   6  14      370.27      464.77    215.55 o
   5   6  14     4128.51     4157.83    584.25 o
  -9   7  14      773.12      683.06    127.43 o
  -8   7  14     1741.72     2104.99    148.13 o
  -7   7  14     3189.16     3226.25    205.55 o
  -6   7  14      308.30      323.00     99.23 o
  -5   7  14       72.29       45.20     81.84 o
  -4   7  14     1073.51     1001.36     83.08 o
  -3   7  14     7965.22     7727.93    233.36 o
  -2   7  14     1508.20     1458.70    110.95 o
  -1   7  14      827.25      812.47    212.83 o
   0   7  14       24.93       42.13    105.46 o
   1   7  14     6071.31     5617.88    409.85 o
   2   7  14     2307.83     2241.40    179.78 o
   3   7  14     5880.22     5928.80    305.66 o
   4   7  14      149.96      192.58    134.86 o
   5   7  14      256.67      388.14    165.13 o
  -9   8  14     1489.43     1922.99    164.90 o
  -8   8  14      243.69      258.18    122.63 o
  -7   8  14      506.08      596.33    127.57 o
  -6   8  14     2087.01     2323.77    174.52 o
  -5   8  14     2877.38     2680.57    177.78 o
  -4   8  14      741.92      761.58     81.21 o
  -3   8  14       28.12       48.58     58.67 o
  -2   8  14      850.32      920.03     84.56 o
  -1   8  14     4390.67     4410.32    192.15 o
   0   8  14     4223.95     3810.77    260.02 o
   1   8  14     2431.21     2453.58    145.01 o
   2   8  14       63.10       58.71    112.61 o
   3   8  14      939.77     1068.77    152.18 o
   4   8  14     4066.81     4590.23    275.69 o
   5   8  14     3331.05     3712.52    265.25 o
  -8   9  14     2326.94     2350.03    198.44 o
  -7   9  14     1396.60     1407.25    160.80 o
  -6   9  14     1266.97     1132.66    139.98 o
  -5   9  14       95.55      235.69     95.07 o
  -4   9  14     2230.47     1916.68    172.68 o
  -3   9  14      990.89     1070.64     91.87 o
  -2   9  14     3957.10     3943.03    190.13 o
  -1   9  14      670.53      679.41     82.52 o
   0   9  14      478.50      499.61     94.05 o
   1   9  14     1004.31      840.28    107.68 o
   2   9  14     8329.32     8582.86    531.58 o
   3   9  14     3271.52     2973.33    365.16 o
   4   9  14      961.46      799.09    172.96 o
  -8  10  14      842.95      931.72    163.19 o
  -7  10  14      900.28      800.44    141.29 o
  -6  10  14     2583.57     2310.29    183.75 o
  -5  10  14      202.99      192.52    180.94 o
  -4  10  14     3699.63     3458.36    374.42 o
  -3  10  14        2.90      -27.02     64.68 o
  -2  10  14     1639.96     1692.58    108.14 o
  -1  10  14       74.01       89.08     69.57 o
   0  10  14     6785.63     6909.55    436.01 o
   1  10  14     1575.98     1778.62    156.40 o
   2  10  14       17.40        7.68    100.18 o
   3  10  14      341.44      404.04    141.38 o
   4  10  14     3298.78     3600.78    259.01 o
  -8  11  14     2771.31     2654.71    422.38 o
  -7  11  14      161.52      348.93    119.29 o
  -6  11  14     2760.06     2763.86    350.44 o
  -5  11  14      233.45      192.57    108.16 o
  -4  11  14     1956.81     2231.40    178.20 o
  -3  11  14      509.10      510.54     97.15 o
  -2  11  14     7076.38     7309.93    236.79 o
  -1  11  14        2.84       -8.45     73.08 o
   0  11  14       81.91      132.38     78.16 o
   1  11  14      366.24      311.32    102.19 o
   2  11  14     4593.18     4728.48    349.35 o
   3  11  14        0.56       37.51    131.99 o
   4  11  14      422.61      557.68    166.46 o
  -7  12  14       18.42        5.90    119.32 o
  -6  12  14     3476.34     3817.80    306.84 o
  -5  12  14     1784.15     1846.73    174.86 o
  -4  12  14     4682.49     5060.43    277.04 o
  -3  12  14      154.52      140.01     90.06 o
  -2  12  14     2212.61     2293.70    169.05 o
  -1  12  14     2062.40     2243.91    129.28 o
   0  12  14     7014.40     6954.39    256.45 o
   1  12  14      464.49      387.07     92.12 o
   2  12  14        8.12      -27.25    129.79 o
   3  12  14      263.54      312.05    149.62 o
  -7  13  14     1278.67     1353.13    208.19 o
  -6  13  14     1037.77     1129.65    172.22 o
  -5  13  14        1.53      -48.49    111.01 o
  -4  13  14     1211.70     1254.48    284.77 o
  -3  13  14     4545.06     4504.89    261.06 o
  -2  13  14     3229.87     3310.49    180.06 o
  -1  13  14     2292.43     2325.89    135.58 o
   0  13  14      703.14      861.18    105.57 o
   1  13  14     1032.34      996.81    110.56 o
   2  13  14     3740.98     3646.78    251.46 o
   3  13  14      903.00      991.87    182.58 o
  -6  14  14      768.79     1022.36    257.52 o
  -5  14  14     4389.51     4406.23    512.58 o
  -4  14  14      737.21      633.98    198.11 o
  -3  14  14      433.96      227.03    101.55 o
  -2  14  14     1218.98     1421.59    137.85 o
  -1  14  14     3493.25     3697.56    169.06 o
   0  14  14     2436.75     2469.38    143.83 o
   1  14  14     2218.43     1952.87    158.54 o
   2  14  14       83.66      -21.23    149.42 o
  -5  15  14        1.87      -83.47    132.11 o
  -4  15  14      145.86      265.87    143.15 o
  -3  15  14     2842.82     3027.99    224.07 o
  -2  15  14      363.99      392.45    118.51 o
  -1  15  14      898.22      929.56    133.69 o
   0  15  14      341.75      330.04    106.52 o
   1  15  14     2522.69     2314.36    174.19 o
  -3  16  14      176.18      127.73    140.45 o
  -2  16  14       10.29      -74.44    112.08 o
  -1  16  14     1931.23     1805.35    162.39 o
  -9   0  15     1861.49     2551.73    288.85 o
  -7   0  15     2374.48     2841.67    257.24 o
  -5   0  15     1000.84     1157.60    168.41 o
  -3   0  15     5309.98     5355.79    359.16 o
  -1   0  15        2.53     -111.73     95.92 o
   1   0  15     8148.91     8553.90    524.30 o
   3   0  15     2779.67     3331.09    321.01 o
   5   0  15     3765.09     4225.99    398.95 o
  -9   1  15     1073.71      982.11    151.64 o
  -8   1  15        1.04       -0.30    109.27 o
  -7   1  15     4199.52     4295.24    230.11 o
  -6   1  15      916.71     1105.52    227.27 o
  -5   1  15     6872.58     7270.56    315.81 o
  -4   1  15      169.75       62.07     82.58 o
  -3   1  15      603.93      574.96     98.38 o
  -2   1  15      681.01      562.04    103.23 o
  -1   1  15     8697.49     8928.06    594.33 o
   0   1  15      185.92      167.24     90.55 o
   1   1  15      528.79      641.35    117.50 o
   2   1  15      627.62      569.60    129.43 o
   3   1  15     6295.02     5841.32    303.74 o
   4   1  15      448.22      484.92    178.76 o
   5   1  15     3535.59     3872.30    271.74 o
  -9   2  15     2781.86     2873.60    210.60 o
  -8   2  15      692.73      826.66    131.59 o
  -7   2  15     2329.10     2491.78    177.83 o
  -6   2  15       25.36       76.57     90.86 o
  -5   2  15     2272.48     2095.64    151.59 o
  -4   2  15     4461.22     4350.51    223.13 o
  -3   2  15     7389.31     6982.36    303.10 o
  -2   2  15      821.80      658.09    102.25 o
  -1   2  15      106.62       29.69     81.56 o
   0   2  15     1888.52     1696.62    146.62 o
   1   2  15     6081.42     6236.96    314.47 o
   2   2  15     1066.08      954.09    267.87 o
   3   2  15     2958.12     3091.38    218.66 o
   4   2  15      698.00      628.79    156.78 o
   5   2  15     1122.69     1262.00    194.38 o
  -9   3  15       17.78     -115.00    166.77 o
  -8   3  15      188.55      228.44    109.48 o
  -7   3  15     3843.64     3988.67    225.30 o
  -6   3  15     3789.21     4036.98    178.17 o
  -5   3  15     4270.19     4647.72    262.15 o
  -4   3  15     1286.02     1220.92    127.75 o
  -3   3  15      583.62      711.00    183.40 o
  -2   3  15     6933.95     6199.14    283.71 o
  -1   3  15     6331.48     6155.61    285.57 o
   0   3  15     4442.77     4379.28    331.36 o
   1   3  15     1121.94      941.48    133.89 o
   2   3  15     2000.31     1825.89    167.64 o
   3   3  15     1822.80     1801.86    181.10 o
   4   3  15     2839.16     2984.66    228.32 o
   5   3  15     1092.90     1044.78    206.83 o
  -9   4  15      941.91      872.56    219.09 o
  -8   4  15     4271.38     4404.03    369.79 o
  -7   4  15      497.06      576.95    119.36 o
  -6   4  15      957.86     1016.38    191.03 o
  -5   4  15     1470.16     1189.91    128.08 o
  -4   4  15     8804.73     8921.76    371.08 o
  -3   4  15     3088.67     2777.08    197.29 o
  -2   4  15     7185.64     6799.82    441.18 o
  -1   4  15        5.62      -32.63     86.45 o
   0   4  15     4306.49     3696.93    215.73 o
   1   4  15     1405.20     1354.71    253.70 o
   2   4  15     6979.39     6563.05    316.32 o
   3   4  15       95.58      -44.11    146.33 o
   4   4  15       71.84       65.75    131.61 o
   5   4  15      361.45      225.03    163.72 o
  -9   5  15       17.46        2.63    116.18 o
  -8   5  15      139.17      189.66    166.77 o
  -7   5  15       48.88       74.04    105.67 o
  -6   5  15     6737.08     6843.59    492.69 o
  -5   5  15        1.33      -38.04     71.63 o
  -4   5  15     3671.32     3734.15    207.20 o
  -3   5  15       12.32       31.27     88.63 o
  -2   5  15     9122.10     8327.93    355.34 o
  -1   5  15        4.21       49.18     92.64 o
   0   5  15     9430.27     9104.77    562.72 o
   1   5  15      273.70      345.76    112.93 o
   2   5  15     1804.47     2102.81    183.00 o
   3   5  15      314.77      325.89    133.87 o
   4   5  15     4741.15     4698.44    409.30 o
   5   5  15        3.90       87.03    163.97 o
  -9   6  15      466.40      573.15    133.93 o
  -8   6  15     2762.10     3073.63    174.93 o
  -7   6  15      127.75      301.93    155.87 o
  -6   6  15      535.66      642.43    126.17 o
  -5   6  15      631.76      663.71    114.08 o
  -4   6  15     6548.98     6811.37    252.82 o
  -3   6  15      546.42      629.50    122.63 o
  -2   6  15     5442.65     4949.00    431.92 o
  -1   6  15      496.26      513.53    121.54 o
   0   6  15     5411.24     6123.51    388.86 o
   1   6  15       31.26      -39.63    107.00 o
   2   6  15     7369.68     7756.56    858.39 o
   3   6  15     1103.87     1130.67    259.97 o
   4   6  15      158.86      100.25    145.95 o
  -9   7  15      368.91      542.22    132.41 o
  -8   7  15       26.50        7.35    113.82 o
  -7   7  15     1787.30     1655.82    197.57 o
  -6   7  15     3201.51     3033.38    208.60 o
  -5   7  15     1662.81     1973.01    171.23 o
  -4   7  15     1007.04      937.12    105.16 o
  -3   7  15      324.51      173.36     83.18 o
  -2   7  15     3928.87     4128.28    185.59 o
  -1   7  15     1550.45     1366.40    188.85 o
   0   7  15     3731.84     3529.84    218.85 o
   1   7  15      436.58      408.90    124.68 o
   2   7  15     1623.92     1592.41    166.53 o
   3   7  15     1172.16     1076.39    160.35 o
   4   7  15     5232.67     5610.63    318.62 o
  -8   8  15     1829.41     1623.24    182.66 o
  -7   8  15     1052.53      907.06    146.89 o
  -6   8  15        1.06      -58.61     93.20 o
  -5   8  15     1063.32      890.40    134.27 o
  -4   8  15     2727.68     3007.01    227.00 o
  -3   8  15     1640.49     1566.91    125.06 o
  -2   8  15      585.58      626.42    115.05 o
  -1   8  15       14.06      -67.33     78.39 o
   0   8  15     1959.70     1728.28    129.67 o
   1   8  15     2597.36     2578.23    194.98 o
   2   8  15     2820.72     2385.85    195.39 o
   3   8  15      583.10      635.88    203.02 o
   4   8  15      118.01      125.00    154.51 o
  -8   9  15      577.75      668.98    149.90 o
  -7   9  15     1301.01     1300.52    197.29 o
  -6   9  15     2953.27     2559.53    189.82 o
  -5   9  15     2971.00     2846.09    177.29 o
  -4   9  15       18.29       91.83    104.82 o
  -3   9  15      162.88      206.53     88.40 o
  -2   9  15      987.98      940.95    111.07 o
  -1   9  15     3465.07     3623.44    319.81 o
   0   9  15     1661.74     1675.54    131.48 o
   1   9  15       79.54      177.48     92.93 o
   2   9  15       67.85       72.97    103.74 o
   3   9  15     4590.88     4962.83    331.36 o
   4   9  15     1512.09     1729.73    221.00 o
  -8  10  15      697.78      748.10    168.52 o
  -7  10  15     2075.80     2140.60    190.30 o
  -6  10  15      451.64      439.25    125.67 o
  -5  10  15     1077.58     1109.42    145.57 o
  -4  10  15     1091.76     1171.45    119.74 o
  -3  10  15     7085.85     7230.60    327.71 o
  -2  10  15      169.55      154.18     89.32 o
  -1  10  15        6.63        4.03     87.67 o
   0  10  15      263.32      170.96     95.91 o
   1  10  15     8042.15     8112.24    562.60 o
   2  10  15      305.38      308.77    140.19 o
   3  10  15     1336.53     1585.96    193.06 o
  -7  11  15     1973.63     1718.56    258.61 o
  -6  11  15       47.01       69.60    114.22 o
  -5  11  15     4373.78     4507.86    263.38 o
  -4  11  15      474.16      449.60    104.55 o
  -3  11  15      370.54      258.28     97.70 o
  -2  11  15      104.46       12.98     91.78 o
  -1  11  15     9577.70    10411.76    361.23 o
   0  11  15       78.55       22.96     96.19 o
   1  11  15      903.96     1038.97    130.35 o
   2  11  15      407.10      312.37    317.19 o
   3  11  15     2569.93     2424.38    223.79 o
  -6  12  15       81.11       65.30    125.38 o
  -5  12  15     1714.23     1836.08    274.96 o
  -4  12  15     1734.69     1804.97    192.07 o
  -3  12  15    10774.14    10602.58    391.16 o
  -2  12  15     1599.10     1687.89    146.50 o
  -1  12  15      135.47       38.99     96.79 o
   0  12  15      419.97      276.10    112.16 o
   1  12  15     4621.25     4877.77    328.20 o
   2  12  15      406.50      467.41    162.65 o
  -6  13  15     1870.80     1941.35    250.16 o
  -5  13  15     2636.11     2346.97    385.05 o
  -4  13  15      718.56      825.76    128.39 o
  -3  13  15      127.87       19.80    101.87 o
  -2  13  15     1942.72     2062.41    261.52 o
  -1  13  15     3657.65     4039.65    239.44 o
   0  13  15     3245.65     3843.23    207.22 o
   1  13  15       12.04       71.81    149.79 o
  -5  14  15      274.98      388.32    148.77 o
  -4  14  15     2936.44     3291.47    253.16 o
  -3  14  15     1069.58     1045.26    136.77 o
  -2  14  15     1688.46     1971.87    161.20 o
  -1  14  15      369.42      336.84    148.17 o
   0  14  15      915.96     1127.41    146.83 o
  -3  15  15       52.98      151.92    118.51 o
  -2  15  15     1754.61     1678.35    163.42 o
  -1  15  15      513.54      724.27    221.58 o
  -8   0  16     2109.04     2009.44    251.79 o
  -6   0  16     4036.92     4226.54    323.73 o
  -4   0  16      165.11      189.12    140.61 o
  -2   0  16     5234.04     5215.72    369.52 o
   0   0  16     1614.33     1708.60    222.36 o
   2   0  16     3190.87     3012.26    306.84 o
   4   0  16     4195.98     4711.05    418.02 o
  -9   1  16       10.49       93.59    133.08 o
  -8   1  16     1936.47     1918.43    248.52 o
  -7   1  16      374.88      424.56    176.58 o
  -6   1  16     1567.41     1564.55    145.66 o
  -5   1  16       53.47       46.44     91.50 o
  -4   1  16     6535.02     6594.93    383.96 o
  -3   1  16      473.96      466.59    102.42 o
  -2   1  16      517.07      438.86    105.40 o
  -1   1  16     1097.46     1143.64    146.61 o
   0   1  16     4261.81     3836.37    321.55 o
   1   1  16     1634.94     1520.96    226.18 o
   2   1  16     3052.85     3183.25    221.37 o
   3   1  16       90.06       11.27    123.32 o
   4   1  16     1298.96     1176.10    187.83 o
  -9   2  16        4.27      -75.46    130.26 o
  -8   2  16     1068.73     1176.96    156.22 o
  -7   2  16      627.66      595.69    127.22 o
  -6   2  16     3384.53     4019.84    224.29 o
  -5   2  16     1415.59     1421.11    139.68 o
  -4   2  16      210.17       94.71     95.74 o
  -3   2  16     1530.09     1451.67    140.43 o
  -2   2  16     6363.63     5822.63    610.95 o
  -1   2  16     1969.51     1923.89    160.71 o
   0   2  16     2259.43     2362.21    217.46 o
   1   2  16     1905.15     1577.90    159.58 o
   2   2  16     1532.50     1335.11    163.59 o
   3   2  16     3017.47     2831.60    222.17 o
   4   2  16     3046.22     3203.26    695.16 o
  -9   3  16      627.95      662.18    224.00 o
  -8   3  16      891.63      949.18    149.84 o
  -7   3  16      823.75      782.06    136.98 o
  -6   3  16      532.47      551.67     93.96 o
  -5   3  16     3365.92     3950.64    221.93 o
  -4   3  16     4697.94     4526.32    235.55 o
  -3   3  16     9046.48     8310.63    455.35 o
  -2   3  16       76.03      140.80     95.34 o
  -1   3  16     1319.09     1304.50    138.64 o
   0   3  16     4174.56     3846.35    438.19 o
   1   3  16     6385.46     5916.44    575.53 o
   2   3  16     3305.68     3460.04    535.74 o
   3   3  16      264.25      141.49    137.80 o
   4   3  16       85.64      111.27    149.76 o
  -9   4  16        5.29      -85.90    141.93 o
  -8   4  16      158.49      -40.36    139.52 o
  -7   4  16     3554.45     3211.34    430.56 o
  -6   4  16     1278.42     1317.31    148.66 o
  -5   4  16     3827.06     4284.66    510.40 o
  -4   4  16        2.09     -114.31     93.38 o
  -3   4  16     3165.96     3154.49    195.76 o
  -2   4  16     1782.15     1776.55    154.78 o
  -1   4  16     9522.42     9760.02    587.52 o
   0   4  16      175.66       68.39     99.63 o
   1   4  16      271.24      315.49    121.98 o
   2   4  16      651.26      865.96    192.93 o
   3   4  16     3711.42     3990.76    260.43 o
   4   4  16      437.48      508.92    166.45 o
  -8   5  16       41.18      247.35    133.80 o
  -7   5  16      244.37      327.25    162.14 o
  -6   5  16       49.52      114.53    104.04 o
  -5   5  16     5385.98     5452.33    223.07 o
  -4   5  16      407.60      268.77    102.68 o
  -3   5  16     7251.79     7393.50    329.79 o
  -2   5  16       13.16      -26.20     97.67 o
  -1   5  16     1949.91     2000.51    464.62 o
   0   5  16       28.49       68.08    108.83 o
   1   5  16     9377.99     9319.22    410.39 o
   2   5  16      112.72      170.14    132.16 o
   3   5  16       27.57      -21.76    127.26 o
   4   5  16      302.39      440.65    164.19 o
  -8   6  16      151.65      241.67    139.43 o
  -7   6  16     3158.94     3536.03    371.15 o
  -6   6  16      121.07       49.79    100.95 o
  -5   6  16     1788.22     1506.32    216.91 o
  -4   6  16       95.30       73.20     79.04 o
  -3   6  16     2951.86     3135.56    226.18 o
  -2   6  16      203.47      253.80    106.73 o
  -1   6  16     7021.52     6467.78    472.79 o
   0   6  16      548.07      684.66    134.46 o
   1   6  16      477.31      568.70    136.71 o
   2   6  16      166.75      248.08    198.38 o
   3   6  16     5603.00     5668.18    316.44 o
   4   6  16      108.80      128.62    155.73 o
  -8   7  16      650.74      958.67    245.80 o
  -7   7  16      172.23      136.15    122.93 o
  -6   7  16      199.96      169.89    117.74 o
  -5   7  16     2532.78     2588.03    193.80 o
  -4   7  16     1626.44     1779.55    133.66 o
  -3   7  16     1794.80     1944.89    137.29 o
  -2   7  16      104.03      118.78     83.37 o
  -1   7  16     1283.73     1540.27    159.43 o
   0   7  16      515.08      655.01    211.74 o
   1   7  16     4790.31     4915.96    480.97 o
   2   7  16      741.63      762.01    157.50 o
   3   7  16       85.17      -27.37    160.78 o
  -8   8  16      452.75      691.61    234.35 o
  -7   8  16     2164.47     2752.05    218.46 o
  -6   8  16     2156.83     1912.60    304.93 o
  -5   8  16      724.22      601.71    136.02 o
  -4   8  16       74.08      176.74    105.46 o
  -3   8  16     1323.72     1165.20    120.80 o
  -2   8  16     1782.41     1705.17    133.53 o
  -1   8  16     2225.21     2265.61    245.36 o
   0   8  16      271.86      182.00     94.11 o
   1   8  16      128.73      186.28     99.84 o
   2   8  16     1400.83     1424.50    174.65 o
   3   8  16     3235.25     3307.94    455.35 o
  -7   9  16       25.83      132.44    181.49 o
  -6   9  16      230.69      122.89    124.08 o
  -5   9  16     1746.16     1584.60    348.80 o
  -4   9  16     2874.59     2744.01    203.25 o
  -3   9  16      737.34      740.59    113.85 o
  -2   9  16       27.37       37.65     94.09 o
  -1   9  16       18.03       81.59     93.14 o
   0   9  16     3756.74     3880.16    196.91 o
   1   9  16      698.85      967.27    127.43 o
   2   9  16     2121.50     2256.60    409.57 o
   3   9  16      321.91      653.44    174.63 o
  -7  10  16      409.31      678.53    220.18 o
  -6  10  16     3203.67     2975.63    231.92 o
  -5  10  16        0.44       59.83    120.79 o
  -4  10  16      109.49      -66.35    181.49 o
  -3  10  16      125.35      218.32    120.74 o
  -2  10  16     6358.61     6835.00    351.20 o
  -1  10  16      122.89      115.11    103.11 o
   0  10  16     1335.45     1402.98    138.13 o
   1  10  16      374.48      416.92    119.52 o
   2  10  16     2842.97     2823.01    286.67 o
  -6  11  16     1301.30     1557.09    283.40 o
  -5  11  16       99.97      -60.10    150.97 o
  -4  11  16     7055.88     6963.10    346.76 o
  -3  11  16      239.08      171.90    200.29 o
  -2  11  16      547.84      627.02    123.90 o
  -1  11  16       48.29      -11.82    101.89 o
   0  11  16     4058.61     4176.89    214.26 o
   1  11  16       82.27       53.69    117.35 o
   2  11  16     1606.14     1446.89    200.15 o
  -5  12  16      670.54      560.68    154.70 o
  -4  12  16        2.37     -101.84    127.54 o
  -3  12  16      501.83      483.73    150.10 o
  -2  12  16     7137.35     7090.48    367.88 o
  -1  12  16     1675.19     2276.81    170.10 o
   0  12  16     1720.31     1714.82    257.64 o
   1  12  16       73.99      132.47    154.88 o
  -4  13  16     3414.50     3668.80    492.96 o
  -3  13  16     2338.23     2740.38    404.12 o
  -2  13  16      264.74      441.84    159.15 o
  -1  13  16      111.69       84.85    122.75 o
   0  13  16     3567.84     4028.35    357.68 o
  -7   0  17       14.16       -6.54    172.22 o
  -5   0  17     5186.09     5692.06    400.58 o
  -3   0  17      372.50      452.90    162.41 o
  -1   0  17     2557.22     2142.43    248.52 o
   1   0  17     2858.36     3190.48    305.20 o
   3   0  17      906.59      858.93    246.89 o
  -8   1  17       60.52     -119.36    140.61 o
  -7   1  17     3749.47     4209.10    347.71 o
  -6   1  17      660.96      616.74    129.99 o
  -5   1  17       52.47       98.12    102.51 o
  -4   1  17      172.09      117.10    104.05 o
  -3   1  17     4734.78     4942.56    258.85 o
  -2   1  17      155.79       69.54    101.48 o
  -1   1  17     1838.32     1710.44    161.38 o
   0   1  17      163.05      279.41    116.75 o
   1   1  17     1283.60      961.42    153.51 o
   2   1  17      847.44     1003.25    166.47 o
   3   1  17     3749.05     4090.82    349.62 o
  -8   2  17      235.62      119.68    135.45 o
  -7   2  17      198.94      204.38    113.25 o
  -6   2  17      547.05      535.11    128.71 o
  -5   2  17     4380.87     4427.66    240.57 o
  -4   2  17     1888.25     2185.95    172.66 o
  -3   2  17      273.17      185.50    177.40 o
  -2   2  17      431.54      242.73    108.29 o
  -1   2  17     3641.04     3493.57    216.17 o
   0   2  17     2408.53     2380.09    191.14 o
   1   2  17     3645.87     3257.71    220.01 o
   2   2  17       97.82       40.97    121.82 o
   3   2  17      155.93      244.65    194.02 o
  -8   3  17      569.27      832.22    218.82 o
  -7   3  17     1573.96     1496.32    277.41 o
  -6   3  17     1798.46     1824.14    252.88 o
  -5   3  17       21.56     -103.96     97.44 o
  -4   3  17      836.09      758.14    123.99 o
  -3   3  17     5198.42     5250.44    269.76 o
  -2   3  17     8486.84     7947.58    356.66 o
  -1   3  17     2455.97     2371.36    184.66 o
   0   3  17       19.69      186.77    108.99 o
   1   3  17      799.97      649.82    287.76 o
   2   3  17     4675.69     5257.63    343.63 o
   3   3  17     2616.09     2582.77    251.52 o
  -8   4  17      452.02      603.02    147.53 o
  -7   4  17       27.50       57.00    119.20 o
  -6   4  17     2811.09     2699.93    202.95 o
  -5   4  17      838.78     1009.81    156.69 o
  -4   4  17     7031.37     6805.96    314.93 o
  -3   4  17      146.91      104.53    106.41 o
  -2   4  17      793.22      892.91    146.33 o
  -1   4  17     1745.19     1340.49    155.86 o
   0   4  17    10203.11    10364.13    445.15 o
   1   4  17      998.36      995.06    300.03 o
   2   4  17      248.17      376.71    174.40 o
   3   4  17       38.95       12.35    153.64 o
  -8   5  17     1772.49     2011.59    203.81 o
  -7   5  17        2.73       18.01    124.12 o
  -6   5  17     2478.88     2535.26    194.74 o
  -5   5  17       50.87      -89.96     83.90 o
  -4   5  17     2417.09     2072.59    176.44 o
  -3   5  17      248.75      192.90    110.10 o
  -2   5  17    12329.25    12464.96    825.14 o
  -1   5  17       45.19       49.94    153.15 o
   0   5  17       33.87      -24.17    113.98 o
   1   5  17      169.51      229.70    131.74 o
   2   5  17     6656.57     6896.22    646.65 o
   3   5  17       18.54       31.78    154.18 o
  -7   6  17      102.89        3.23    126.05 o
  -6   6  17     1474.15     1777.72    176.87 o
  -5   6  17      336.34      558.70    124.46 o
  -4   6  17     4644.39     4369.59    203.01 o
  -3   6  17        5.69     -105.36    105.96 o
  -2   6  17      292.57       81.85    104.85 o
  -1   6  17       24.22       68.41    114.65 o
   0   6  17     6926.59     6921.46    339.51 o
   1   6  17      298.12      338.98    142.24 o
   2   6  17       76.69      251.50    145.52 o
  -7   7  17      848.78      706.22    311.20 o
  -6   7  17     1128.31     1463.64    173.22 o
  -5   7  17       10.49      110.98    107.51 o
  -4   7  17      902.22      756.38    114.44 o
  -3   7  17     1276.51     1295.02    127.27 o
  -2   7  17     2839.33     2728.23    201.02 o
  -1   7  17      727.36      770.55    147.76 o
   0   7  17      133.62       44.81    122.60 o
   1   7  17       41.84       13.01    136.06 o
   2   7  17     3314.56     3371.54    252.65 o
  -7   8  17        1.68       -3.10    139.70 o
  -6   8  17      903.38     1030.44    162.98 o
  -5   8  17     1659.11     1865.56    259.97 o
  -4   8  17     1238.41     1000.13    156.17 o
  -3   8  17      108.47      140.73     97.75 o
  -2   8  17      120.95      -22.07     89.44 o
  -1   8  17     1627.38     1647.58    144.06 o
   0   8  17     2085.96     2194.93    159.56 o
   1   8  17     1053.12      961.11    133.82 o
   2   8  17      258.74      107.46    152.86 o
  -6   9  17       42.36       27.83    133.67 o
  -5   9  17      174.94      205.90    132.73 o
  -4   9  17     1301.62     1333.58    321.55 o
  -3   9  17     2691.85     2507.35    167.79 o
  -2   9  17     1177.64     1175.10    132.88 o
  -1   9  17      609.92      804.10    125.09 o
   0   9  17       96.91      228.05    110.76 o
   1   9  17     1840.50     2007.55    165.80 o
  -6  10  17      590.76      696.70    307.11 o
  -5  10  17     3494.76     4281.18    273.86 o
  -4  10  17       39.06      170.35    130.15 o
  -3  10  17      614.45      490.51    210.92 o
  -2  10  17       66.52      -52.71    125.41 o
  -1  10  17     4484.62     4417.40    341.29 o
   0  10  17       79.41       59.91    158.64 o
   1  10  17     3622.24     3599.59    211.66 o
  -5  11  17       12.83       51.17    139.22 o
  -4  11  17      296.43       66.07    285.04 o
  -3  11  17     6148.81     6119.13    604.69 o
  -2  11  17       75.51       85.99    120.04 o
  -1  11  17     2783.65     3042.80    192.27 o
   0  11  17       13.19      -10.76    118.49 o
  -3  12  17     1411.15     1643.00    200.02 o
  -2  12  17       36.46       21.73    147.19 o
  -6   0  18      859.88      752.11    210.92 o
  -4   0  18     3660.65     3760.55    323.73 o
  -2   0  18     1407.66     1444.27    223.45 o
   0   0  18     1780.21     1839.95    258.88 o
   2   0  18     4187.29     4023.79    381.51 o
  -7   1  18       51.25      -80.66    176.58 o
  -6   1  18     4047.09     3923.40    236.23 o
  -5   1  18       86.81      178.64    243.62 o
  -4   1  18      736.54      611.64    131.20 o
  -3   1  18       20.99     -123.35     96.91 o
  -2   1  18     2254.77     2537.56    194.04 o
  -1   1  18      500.44      406.78    131.76 o
   0   1  18     2309.09     2371.67    201.28 o
   1   1  18        7.17     -109.05    128.67 o
   2   1  18      263.84      269.30    154.33 o
  -7   2  18      942.76     1115.31    203.29 o
  -6   2  18      167.97      151.97    134.62 o
  -5   2  18       54.95       63.94    112.91 o
  -4   2  18     3427.10     3863.19    231.04 o
  -3   2  18     2163.15     2200.87    183.75 o
  -2   2  18     2039.86     2171.65    181.28 o
  -1   2  18       40.44      185.82    114.25 o
   0   2  18      761.44      542.37    143.30 o
   1   2  18     2565.07     2372.85    206.36 o
   2   2  18     3340.55     3021.86    243.94 o
  -7   3  18      168.85      245.15    129.54 o
  -6   3  18     1830.86     2219.82    273.05 o
  -5   3  18     3052.77     3232.05    216.91 o
  -4   3  18      702.30      851.97    142.57 o
  -3   3  18      257.92      473.59    182.31 o
  -2   3  18     1470.46     1103.26    152.98 o
  -1   3  18     5401.97     5731.11    322.64 o
   0   3  18     3860.30     3814.26    245.28 o
   1   3  18      995.99      905.06    166.50 o
   2   3  18      308.15      118.41    155.99 o
  -7   4  18     1607.28     1449.32    185.25 o
  -6   4  18       14.67        1.80    116.41 o
  -5   4  18      310.85      466.36    131.38 o
  -4   4  18      764.21      674.72    136.99 o
  -3   4  18     8984.45     9378.03    411.66 o
  -2   4  18     1116.51     1096.34    154.06 o
  -1   4  18      708.75      991.11    154.51 o
   0   4  18       38.55      -26.67    113.07 o
   1   4  18     5651.06     5675.52    315.44 o
   2   4  18      702.72      724.64    179.57 o
  -7   5  18      576.79      711.28    165.13 o
  -6   5  18        2.98       13.56    115.91 o
  -5   5  18     4694.00     4517.00    262.61 o
  -4   5  18      140.42      174.77    114.45 o
  -3   5  18        1.26      -59.06    115.38 o
  -2   5  18        6.03       13.42    119.45 o
  -1   5  18     8380.15     8041.12    381.59 o
   0   5  18       35.36      -24.52    132.51 o
   1   5  18     2060.03     2133.25    211.54 o
  -6   6  18       41.66      180.54    128.11 o
  -5   6  18      119.22      225.08    130.98 o
  -4   6  18      722.75      646.28    116.09 o
  -3   6  18     3633.07     3404.55    231.09 o
  -2   6  18      107.60      161.28    139.52 o
  -1   6  18       30.47      139.19    132.53 o
   0   6  18        3.31      -95.74    125.03 o
   1   6  18     5188.34     5134.20    307.43 o
  -6   7  18     1213.79     1326.99    185.61 o
  -5   7  18     1883.71     2012.83    197.16 o
  -4   7  18      201.54      306.94    129.15 o
  -3   7  18      205.44      157.61    101.90 o
  -2   7  18      239.04      174.38    108.80 o
  -1   7  18     3016.62     2686.31    286.95 o
   0   7  18      550.74      445.69    157.32 o
   1   7  18      252.58      194.38    156.92 o
  -5   8  18      545.83      703.13    160.50 o
  -4   8  18     1431.10     1686.13    186.70 o
  -3   8  18     1475.65     1769.74    150.91 o
  -2   8  18      930.26      869.19    131.72 o
  -1   8  18       70.92      123.47    127.36 o
   0   8  18      189.41      107.79    116.65 o
  -5   9  18      601.23      900.39    278.77 o
  -4   9  18      586.21      742.92    358.62 o
  -3   9  18      200.79      297.94    144.31 o
  -2   9  18     1378.66     1459.19    154.52 o
  -1   9  18      916.01      904.72    139.40 o
  -3  10  18      139.99       -9.93    132.47 o
  -2  10  18     2094.96     2438.42    181.09 o
  -5   0  19     1495.89     1535.29    247.98 o
  -3   0  19     1211.79     1278.59    228.36 o
  -1   0  19     2197.21     2092.83    286.13 o
   1   0  19       68.83      -57.23    211.46 o
  -6   1  19      284.59      233.61    147.96 o
  -5   1  19     2637.31     2388.91    199.74 o
  -4   1  19       52.75       20.74    123.51 o
  -3   1  19     1587.41     1248.22    163.52 o
  -2   1  19       77.59       48.51    122.58 o
  -1   1  19      507.24      352.24    137.59 o
   0   1  19      469.55      621.41    179.85 o
   1   1  19     2383.09     2161.92    221.42 o
  -6   2  19     1383.64     1373.35    184.09 o
  -5   2  19     1418.16     1528.26    174.76 o
  -4   2  19      983.41      854.98    151.22 o
  -3   2  19     1764.50     1676.16    176.69 o
  -2   2  19      541.12      685.41    148.61 o
  -1   2  19     3993.55     3811.79    253.89 o
   0   2  19      309.74      541.52    228.63 o
   1   2  19       39.71       70.77    151.68 o
  -6   3  19        3.35      -83.93    200.56 o
  -5   3  19     1564.00     1546.09    181.45 o
  -4   3  19     2617.01     2443.01    206.75 o
  -3   3  19     2454.17     2613.61    211.55 o
  -2   3  19     1121.72     1264.10    171.00 o
  -1   3  19       80.59      188.01    140.15 o
   0   3  19     2932.02     2955.58    231.58 o
  -6   4  19     2023.26     1937.03    315.83 o
  -5   4  19      283.02      414.45    152.61 o
  -4   4  19       44.98      -59.57    131.99 o
  -3   4  19      306.25      162.06    131.19 o
  -2   4  19     7158.54     7347.33    366.79 o
  -1   4  19     1148.29     1176.39    176.89 o
   0   4  19     4123.77     4181.23    276.34 o
  -5   5  19       51.70        3.09    119.18 o
  -4   5  19     4517.00     4284.44    264.12 o
  -3   5  19      172.19      135.84    138.43 o
  -2   5  19     1064.37     1292.26    255.06 o
  -1   5  19        6.60       74.86    144.89 o
   0   5  19     3075.42     3129.70    261.88 o
  -5   6  19       49.96      222.85    141.19 o
  -4   6  19      172.40      177.41    115.78 o
  -3   6  19      553.25      481.85    155.59 o
  -2   6  19     3555.58     3381.76    246.81 o
  -1   6  19      445.63      433.76    164.65 o
  -4   7  19     2455.27     2280.91    298.12 o
  -3   7  19      603.06      804.17    132.38 o
  -2   7  19      144.27       50.14    145.93 o
  -4   0  20     2679.86     2947.95    324.28 o
  -2   0  20      224.56      402.76    221.27 o
  -4   1  20      702.43      536.48    156.45 o
  -3   1  20       59.87      -16.75    136.93 o
  -2   1  20     2509.58     2213.10    215.80 o
  -4   2  20     3240.66     3238.87    294.30 o
  -3   2  20      307.12      195.40    151.56 o
  -2   2  20       20.70      101.10    148.37 o
  -3   3  20     1497.00     1533.57    197.86 o
 
